# Supplementary material for: Assessing the structural connectivity of international trade networks along the “Belt and Road”
Source: PLoS One. 2023 Mar 8;18(3):e0282596. doi: 10.1371/journal.pone.0282596 (PMC9994750; doi:10.1371/journal.pone.0282596)
Supplement: S1 File — (CSV) [file pone.0282596.s001.csv]

	Afghanistan	Albania	United Arab Emirates	Armenia	Azerbaijan	Bangladesh	Bulgaria	Bahrain	Bosnia and Herzegovina	Belarus	Brunei	Bhutan	People's Republic of China	Czech Republic	Egypt	Estonia	Georgia	Croatia	Hungary	Indonesia	India	Iran	Iraq	Israel	Jordan	Kazakhstan	Kyrgyzstan	Cambodia	Kuwait	Laos	Lebanon	Sri Lanka	Lithuania	Latvia	Moldova	Maldives	North Macedonia	Myanmar	Montenegro	Mongolia	Malaysia	Nepal	Oman	Pakistan	Philippines	Poland	Palestine	Qatar	Romania
Afghanistan	0	0	152873.801	0	48473.684	7617.401	121.457	205.87	0.172	50286.444	0	0	1191401.866	1400.79	1422.376	718.082	4852.699	490.593	1102.013	38044.216	453044.983	1239256.939	2.625	0.627	899.346	461776.993	233.224	4.196	22.043	11.148	3092.547	767.793	5587.102	115.016	0	0	2.523	0	0	0	320757.539	26.284	2210.8	1058780.629	225.135	4983.201	0	50.554	39.959
Albania	0.434	0	9636.566	2.747	647.029	6564.971	72875.615	127.74	26355.379	369.109	9.78	29.9	526261.249	62205.5	36509.741	3288.141	48.928	65746.551	35354.19	14001.556	40251.846	1665.626	901.508	58013.586	260.696	740.14	348.336	2323.836	115.752	25.989	65.728	1977.118	8102.459	2021.784	413.744	0.171	77750.208	682.589	11944.452	5.91	20056.095	109.607	15134.847	7402.834	897.307	95689.841	0	1550.305	74028.564
United Arab Emirates	36743.091	7362.217	0	21169.245	3304.047	508097.422	164989.542	3971354.292	24659.123	81264.2	183.859	14.226	40562935.46	870298.845	963528.012	65625.679	8097.172	76042.589	321406.239	1917743.663	25957809.55	1235103.469	1208154.416	0	393578.03	216784.499	3782.909	189142.915	1981518.544	9829.461	612401.499	206055.179	90875.983	32600.54	5881.759	2518.885	5548.071	86939.638	4222.993	272.843	2767301.35	2437.276	2056969.913	783372.387	506011.076	1302956.55	19205.04	244.022	468114.352
Armenia	5.143	1746.294	32993.172	0	6841.151	16244.294	30825.761	21.487	432.074	49857.471	0.043	0	747956.327	23686.363	5822.717	901.783	78277.737	727.109	15514.911	24497.806	128213.278	324702.171	4132.771	10381.588	74.247	2922.513	2380.19	2553.759	107.148	21.27	1462.255	2068.013	5313.634	3621.737	3531.886	0	1110.867	1967.554	29.136	51.452	18553.696	20.652	248.064	5222.518	3134.332	44662.997	199.491	747.089	15009.197
Azerbaijan	59.191	863.533	46931.614	0	0	13372.093	14195.896	829.467	746.902	206065.93	1.272	20.165	1432151.452	55657.188	11521.055	2141.805	71378.598	2657.711	35027.171	55459.562	136682.919	452606.411	1097.388	43686.271	6407.668	205241.727	3043.232	3697.763	3255.721	198.834	908.796	52562.255	19516.696	11802.229	4779.612	6.385	574.086	2339.456	246.769	76.374	62168.538	84.502	366.122	14487.26	3397.573	91327.051	438.187	701.72	57449.327
Bangladesh	312.759	0	423564.789	0	254.342	0	23326.606	0	595.535	115132.8	4753.706	0	17335124.03	46862.961	102229.105	1116.867	222.281	2013.468	7856.729	1913789.337	8242923.367	0	0	0	8772.816	1690.028	0	7605.264	2857.219	0	0	161996.904	10801.65	4130.21	1749.782	0	97.581	66079.723	0	0.55	2130870.556	0	0	747363.246	20698.271	63599.856	0	1329599.687	0
Bulgaria	108.534	31783.145	36111.401	1434.165	6173.945	4453.245	0	3636.246	28367.32	34465.075	4.979	0	1703270.209	952883.426	834957.054	33272.531	377931.051	91255.648	1335065.938	155224.473	187745.802	38076.254	31962.254	52134.922	11339.276	3620.92	6241.596	9877.388	3698.365	111.532	32403.344	3349.109	83760.015	35263.332	69342.856	0	365826.247	5626.818	1100.933	13.36	72924.382	20.649	1661.922	30916.124	49469.948	1283958.829	1.302	5352.447	2696612.857
Bahrain	69.308	1.373	969283.354	72.873	205.115	0	2614.269	0	51.038	119	53.274	0	1487764.831	34127.029	63189.787	1285.857	151.873	6959.011	8396.095	46131.719	607945.537	0	0	0	67833.644	2017.184	51.571	51.038	40993.879	0	0	5203.577	1156.573	6929.179	685.371	0	234.329	17215.607	0	0	66045.695	0	0	70439.296	10840.592	51996.944	172.076	0	0
Bosnia and Herzegovina	2.689	24881.653	12970.77	5.124	0.391	31495.06	63261.795	735.113	0	7222.152	15.223	0	829553.638	207840.742	10299.736	1883.23	63.134	1156225.288	302867.735	26484.524	75649.685	11676.184	0.747	4449.016	1191.403	3415.677	555.071	8745.536	726.81	48.572	36.709	1380.215	7782.245	2590.706	2907.089	0	92779.177	5154.728	25133.567	2.915	14509.724	19.859	168.427	11300.863	2556.598	334043.044	0.222	2862.367	126485.135
Belarus	52.3	850	19135.2	18203.8	16391.4	34218.5	44202.2	37.3	7377.9	0	0	40.2	3664316.9	239366	25884.2	32214.7	34684.3	13249.6	123174	28779.6	158097.8	9172	0.2	56363.1	160.4	154759.1	8249.1	4404.8	274.6	23.1	16196.8	7426.6	382184.7	89673.6	83650	0	12267.7	3787.2	61.1	48.8	53942	23.9	1256.6	14801.3	12472.5	1325887.7	7072.9	3797	46183.2
Brunei	1.966	1.776	256217.23	1.798	3.856	1095.226	127.103	24.659	5.142	1067.271	0	0	672029.922	8136.465	926.232	319.46	160.005	1.301	14782.518	130610.266	102235.495	135.405	59521.001	34.124	18.947	203620.845	9.375	19675.987	19.643	2.699	197.835	133.131	628.326	14.992	5.626	85.403	1.072	692.341	0.754	0.405	605294.365	52.547	222.866	16595.716	8571.075	1855.165	8.287	32465.992	2808.303
Bhutan	0	0	157.854	0	0	0	0	0	0	0	0	0	10804.752	7.856	0	0	3.01	0	42.997	1433.862	694305.443	0	0	0	0	0	0	4.29	0	0	0	0	5.791	0	0	0	0	0	0	0	1260.401	0	0	0.319	66.999	156.243	0	0	0
People's Republic of China	29287.874	103782.645	14867278.06	538931.667	860156.556	1036436.112	1163231.22	195653.654	77040.489	914628.277	451362.465	46.271	0	4628040.908	996819.311	299411.97	81093.33	145386.789	3747424.136	33990020.2	17970064.86	13401559.34	23806377.28	5157622.47	433197.484	9255911.413	65960.894	1443924.311	13416579.19	2157727.434	25994.465	396576.101	436794.029	195650.989	46725.977	33715.591	148704.731	6381767.986	43304.791	6266587.936	71621613.81	33517.773	19460465.1	1807881.79	20169742.92	3943810.848	139.914	8688789.573	2323744.211
Czech Republic	240.339	55701.758	100887.838	7025.387	1123625.505	597212.533	782995.006	6751.065	137958.582	164812.185	27.525	0	28337404.79	0	108589.01	115999.958	28131.09	223718.817	4255730.045	361684.117	919318.832	10772.61	421.296	252458.023	3042.05	597982.589	753.588	254358.762	1589.692	19795.004	1784.598	73475.266	364327.958	121316.715	67049.774	2308.885	341907.783	109120.569	6886.732	621.242	1645526.688	2109.585	15441.496	216000.859	459788.031	13551323.15	27.217	11454.88	2533148.978
Egypt	1043.152	2098.056	1717022.997	41.303	7275.159	55822.898	207835.137	376431.65	24371.622	105354.783	2797.471	0	12039843.85	375088.457	0	33423.313	23432.525	103744.14	187565.918	1163030.698	2955584.494	8161.829	139855.5	82499.917	168468.182	2936.321	0	4796.872	2155482.716	52.26	115347.598	24407.327	53098.24	58354.333	8216.533	7.579	3956.323	0	0	44.519	574042.795	11.883	260613.328	112730.224	25374.846	598793.688	627.931	23690.657	878402.822
Estonia	6.283	12527.085	10586.297	765.827	1953.902	30357.868	18650.616	372.356	770.911	452849.235	0	0.997	1513683.724	299860.376	7779.871	0	7873.743	9813.877	127012.603	128892.644	63576.683	1312.986	0	50303.697	212.247	48152.54	267.129	13596.32	3.669	294.874	34.47	6887.791	1198877.306	811131.686	3701.71	0.369	2547.665	5957.098	59.71	19.563	87936.927	81.432	1036.706	23299.55	19802.992	879321.224	0	23.898	47334.09
Georgia	45.001	145.069	163091.108	267538.423	558690.23	1612.12	124521.485	29.741	399.058	50344.059	0	0	858662.79	89831.435	27778.891	7353.941	0	8518.724	45694.651	10452.499	44507.028	186982.429	4804.31	13467.625	561.81	29322.714	3114.336	2.003	33.539	0	6007.585	2682.999	37019.052	33275.338	11284.34	0	1693.216	40.932	241.434	0.33	10076.541	14.186	80.683	3913.835	27575.164	170212.868	0	2519.237	212571.259
Croatia	0.028	9938.927	2313.996	169.583	445289.302	17876.899	180530.218	307.634	782611.32	14067.642	0.998	0.644	804120.607	711197.391	22621.043	7300.18	69.403	0	2363941.192	23647.359	122917.696	2603.53	138989.39	57180.3	6135.45	8898.62	99.461	2612.959	47.574	7852.651	34.634	1894.842	36137.751	12487.762	2510.51	1.772	81505.016	8037.47	5120.045	0	13567.788	143.8	100.175	13426.064	4546.849	1065184.004	2.592	2440.542	294334.976
Hungary	255.535	22235.376	102150.882	1265.37	10232.348	14257.002	478935.23	3357.371	152382.333	75314.723	19.616	0.15	7157897.5	5740825.899	171040.434	43801.402	1587.437	877146.714	0	139194.474	489577.205	6390.641	256281.267	201521.395	564.543	326077.683	91.523	2778.798	1879.723	199.69	1674.539	37976.29	152683.838	48485.456	11917.38	1.386	154375.396	5323.548	59973.56	120.024	553956.103	425.418	3493.779	22146.361	169712.798	6651260.672	0	13822.669	3086572.414
Indonesia	204.341	468.169	2172436.673	42.55	12.336	96117.544	97809.409	178941.951	956.611	207157.483	30551.949	3.182	44881184.7	191519.118	135381.071	24401.555	5570.793	8078.888	99497.777	0	4295692.111	23508.343	156.11	25335.064	176939.311	141804.812	95.548	42594.713	308282.566	31121.724	2794.296	40269.633	46315.522	31420.504	32469.406	65.637	2760.869	182678.864	345.557	2.32	7775273.426	161.288	460154.923	377959.046	821897.119	224809.763	1350.043	947286.625	24208.17
India	494771.924	61657.463	26989545.27	1848.653	341506.988	1213795.811	137681.385	386132.467	2204.637	206697.335	581368.775	249280.789	68402092.56	266552.585	2001130.529	82201.41	13138.583	56566.29	191570.325	15551808.28	0	3375419.775	22085015.55	1674184.983	1095436.3	1597366.193	2043.381	46587.286	9137051.406	2621.622	30972.525	994026.389	282309.326	190252.57	436.499	5890.038	22690.523	506730.442	134.345	1249.815	10396601.12	649433.27	3294921.472	67312.849	508672.002	880506.439	1543.498	9523188.88	290858.505
Iran	14618.747	103.402	480687.986	83102.701	41130.682	0	71676.309	0	2696.645	17714.9	8.887	0	9608725.504	29667.9	6311.165	1499.411	38718.572	10435.089	34704.746	118099.282	3855008.083	0	0	0	3918.939	299518.066	15428.765	0	2946.259	0	0	111972.963	3473.508	224.417	28.995	0	330.608	128.716	0	21137.919	429752.657	0	0	4308.621	69779.221	43389.915	0	1667.96	0
Iraq	14237.712	1366.913	2314255.258	174867.404	13600.525	0	53602.268	0	4069.763	27143.5	0	0	9473786.901	55753.046	410642.883	1432.621	15335.022	3003.693	47815.467	168927.926	2019034.381	0	0	0	600865.099	2410.121	3745.434	35.286	123899.153	0	0	126150.913	5575.001	3768.575	8082.229	0	5576.165	7527.661	0	0	121509.939	0	0	33628.787	21685.17	165422.633	975.561	146720.612	0
Israel	260	3634	0	5844	6444	146424	127708	0	5538	97400	1	1	10234884	919937	95366	33942	14021	50398	461994	181657	2008783	0	0	0	99659	26992	427	57224	0	384	0	117527	96529	42089	5531	20	6406	16066	150	259	289608	524	0	29180	106604	774022	0	0	418367
Jordan	9519.584	47.542	512474.482	47.666	8.155	43202.794	23853.573	139227.095	1111.296	909.765	0	0	3086738.055	38406.209	792178.656	2960.374	440.435	6489.161	30074.143	123448.909	861285.592	42775.736	62799.899	11928.394	0	117.032	869.202	2292.947	45059.486	19.213	74313.463	34451.286	2171.362	2250.998	81.149	0	477.214	504.252	0	0	106181.06	14.193	37294.536	32733.249	4457.532	120215.86	45139.602	16157.934	311276.133
Kazakhstan	2796.847	445.713	88553.245	7025.807	20162.23	34605.787	48722.323	136.593	430.591	654793.251	36.364	0	6566470.673	246828.781	84319.703	11815.295	43760.274	9068.332	92023.608	275910.619	291588.1	80795.587	0	47469.497	645.239	0	251921.92	7249.955	516.507	928.396	211.967	5104.946	94359.489	36143.015	9359.939	0	2113.934	3614.746	15.086	1748.493	101351.624	17.556	27.695	25056.248	14643.796	339937.478	4.387	97.155	96212.837
Kyrgyzstan	24.27	20.653	13533.616	593.563	2152.791	3537.2	11902.252	0.015	130.646	46355.467	0	0	1734970.508	8314.38	3936.648	888.278	5853.515	221.879	6825.171	2430.393	42017.147	17525.338	116.404	2877.648	4341.309	649033.373	0	674.436	3.701	7.547	2.738	1360.745	31171.967	5824.993	1627.652	0	566.579	203.592	287.498	16.06	4311.639	13.042	0	5416.954	830.374	24664.542	0	0.292	3183.726
Cambodia	63.852	3.575	25100.786	8.234	14.22	9041.219	2896.78	605.133	12.999	1474.432	12.893	4.2	7585748.078	3753.28	1487.185	1209.272	139.074	556.86	625.474	772489.831	191962.34	83.331	0	3584.804	295.647	5.675	0	0	4.037	7594.822	12.102	4036.846	1374.626	65.238	183.987	3.447	98.62	10536.458	0	0.419	583754.216	6.153	876.651	39774.617	37543.007	8376.607	0	2714.891	874.829
Kuwait	519.78	2139.64	2500489.637	1217.712	171.832	77580.231	26903.451	462199.36	2962.886	4883.924	13.265	1.384	5988379.962	112318.079	373551.533	5329.828	6469.852	3880.339	96814.763	271514.932	1903915.964	227481.412	978.461	0	195763.666	178.661	267.482	27922.803	0	4266.328	241661.97	40386.58	12472.62	13102.314	2941.621	7.344	2933.338	13402.572	64.204	40.775	264216.242	990.565	214158.314	183214.117	68935.897	182524.157	6391.176	61215.605	89927.717
Laos	0	0	6206.793	0	0	1292.71	696.163	37.6	22.168	13.532	39.309	0	1681037.514	789.244	0.516	0	8.9	7.181	1423.533	31003.035	34662.515	2.411	0	91.452	0	0	31.73	337.582	4.634	0	0	0	152.931	18.167	235.64	0	0	2967.659	0	4.188	22923.695	0	0	3902.605	1767.557	2060.62	0	0	265.22
Lebanon	1113.293	569.309	277060.161	462.439	32.183	0	132023.77	0	1615.162	6530.3	0	0	1676014.428	52102.576	411505.831	1745.624	59.71	22659.304	41565.901	81972.026	226205.373	0	0	0	95733.133	7196.187	0	503.445	14679.875	0	0	23903.432	4622.056	3903.382	14327.541	0	432.495	1780.989	0	376.861	57098.049	0	0	20149.538	3907.627	79803.922	355.453	15040.462	0
Sri Lanka	77.573	188.966	1539460.776	4.606	186.957	40857.934	9574.686	45817.507	439.305	30847.729	3925.968	0.109	4032818.353	10078.326	15974.734	2727.061	184.047	784.669	6082.988	428194.136	3830134.448	8089.568	47610.795	84872.319	1990.723	4138.358	0.039	1483.741	21810.127	47.886	358.308	0	7057.769	1452.047	3.666	10919.341	14.117	51342.094	0.023	3745.777	893770.552	77.332	183863	369709.61	35662.712	20340.249	0	36689.077	16476.282
Lithuania	1.205	1165.331	2748.353	11181.825	2826.74	4570.009	83201.303	143.949	10169.293	876544.932	5.034	0	1039963.804	691902.169	17483.394	1221685.861	41890.162	27467.806	274784.081	18010.417	58177.779	1759.566	3.843	23964.447	77.627	761402.707	76881.936	870.769	866.114	0.109	237.297	4432.725	0	2540212.036	8011.581	0	3995.517	5313.213	497.705	13.316	14586.659	66.239	795.932	22704.613	7394.383	4198679.969	0	8357.862	108771.846
Latvia	0.112	581.612	9094.521	3051.044	622.515	1443.058	37015.319	19.333	720.482	358574.073	0	0	570675.968	270513.607	3995.324	1504596.966	7275.945	12747.209	181219.159	6411.975	65192.276	1478.441	0.867	15990.272	176.91	12294.075	1283.236	74.921	5412.243	0.564	313.358	7234.534	3133071.91	0	8341.49	2.791	3674.333	701.833	70.447	0	9752.706	36.374	0	6446.276	1879.717	1672620.898	0	55.011	80508.774
Moldova	0	440.314	4882.323	1119.596	807.167	10240.564	56212.559	8.619	2713.726	130980.014	8.946	0	602247.504	112931.372	8277.585	4815.706	3094.925	5866.734	108889.852	6189.619	35621.992	1766.836	0	10610.504	1736.568	11652.207	160.916	1008.976	33.464	124.063	386.605	908.026	15341.147	11942.501	0	13.274	4310.922	762.51	24.271	1.75	12878.093	0.529	1285.597	6823.096	3238.92	201624.886	3.915	273.732	841188.012
Maldives	0	0	238018.052	0	0	0	449.146	0	0	0	0	0	342003.419	6402.859	3509.445	270.431	0	661.972	185.845	43675.952	226264.822	0	0	1	260.879	0	0.001	40.586	50.093	422.053	0	114058.368	378.725	140.352	15.931	0	0	22.8	0	0	129499.041	0	0	6285.91	1982.156	4674.721	0	21.979	0
North Macedonia	0.2	76825.83	1264.507	138.539	2.058	10792.631	363213.804	2.79	73238.358	1419.595	1.254	0	545143.474	157421.004	6163.951	1413.581	75.16	93095.009	210748.388	37073.57	58682.773	12071.625	235.735	10124.546	64.342	1991.895	2617.443	3894.631	201.873	29.501	1381.727	2246.629	6256.603	1513.684	3183.157	0	0	1492.334	6010.985	1.789	32434.024	0	2384.383	4862.708	3098.197	265495.212	0	3575.664	239721.931
Myanmar	1332.153	116.49	196639.812	0.28	16.1	31190.709	5170.881	91.927	44.978	12486.682	71.279	0	6446640.02	6577.849	6597.325	293.991	0	434.745	9694.451	906443.217	702048.939	43507.184	0	2119.989	3128.684	0	236.348	2336.627	1760.834	1020.997	738.432	3047.665	648.508	440.258	4702.071	0	1.668	0	0.632	0.781	944693.3	1.327	18989.475	20276.993	48326.185	9687.383	0	6444.731	10116.563
Montenegro	0.52	48892.123	739.694	2.931	213.461	6277.868	16803.231	0	186235.017	772.321	0.213	0	230763.268	44889.035	1989.594	1021.912	157.551	173808.252	29339.949	7959.777	21592.209	540.376	3.689	2211.374	100.048	222.596	708.648	1677.367	1.209	35.717	45.002	367.738	1097.671	1253.826	1113.747	0	34558.996	606.082	0	0.407	4107.089	53.543	5.244	3169.002	805.281	54317.933	0	28.73	38520.678
Mongolia	0	293.564	2482.422	132.146	78.477	6862.41	2534.36	0.369	308.678	33702.068	0.67	0	2035258.19	9642.644	878.142	766.811	1360.367	533.365	9702.467	21262.852	37143.207	305.902	0	1494.428	110.17	29097.63	338.617	1301.148	0	179.88	2.771	1336.584	4481.352	2279.624	1244.382	0	7263.283	833.931	0	0	52485.558	43.854	6.486	2185.672	6179.48	64450.569	0	10.942	3731.675
Malaysia	40.104	2928.907	3107561.337	133.128	231.05	231270.547	32539.416	230030.023	816.99	37037.729	468070.651	28.58	42364485.85	235846.261	94853.853	25278.772	3943.361	6377.926	156271.015	9358405.979	5855745.009	45497.508	304478.138	827.652	51170.705	3348.791	38.805	165006.677	198843.928	10000.996	3408.495	70600.408	73217.63	10731.384	11208.385	932.98	478.476	263259.478	29.889	139.084	0	418.004	432865.19	257275.29	2178351.912	275806.399	620.839	434128.773	47278.455
Nepal	1.523	0	59891.086	0	0	0	2579.042	0	0	4.6	78.025	0	1483416.76	3778.212	437.185	16.621	19.35	56.13	573.027	51953.99	7108863.141	0	0	3238	401.763	1.097	0.075	30.453	368.213	13.291	0	6854.556	2738.805	366.304	165.707	0	4.418	9245.131	0	0.3	38628.097	0	0	17249.504	1521.528	19342.176	0	0	0
Oman	7.475	37.838	3685840.801	4156.564	239.344	0	13407.82	0	1287.589	2221.3	109.295	0	3020369.705	56621.201	193210.486	2025.306	7.1	4237.505	13326.948	294125.347	2066706.339	0	0	0	58238.9	444.952	30.824	13.23	184908.092	28.032	0	14641.386	3535.634	4045.631	627.527	0	41.425	5936.694	0	1037.952	175557.491	0	0	158411.84	12976.774	48302.013	1116.416	201758.2	0
Pakistan	579719.421	269.819	6324506.241	132.35	796.905	41360.318	16361.643	37693.885	1139.701	32076.601	52.798	249.95	12380541.14	34534.304	256423.541	6255.542	103.021	7593.181	27598.631	2213909.104	1004361.714	531834.979	19632.898	0	25728.165	847.277	14.269	1038.078	1253529.133	16.534	3115.217	64310.561	6137.419	11702.063	996.179	33.443	625.224	3000.372	0	0	953974.66	312.182	607749.123	0	54844.73	93225.349	14.01	2187772.586	30130.347
Philippines	91.528	1220.373	1385405.254	2.889	7.937	57840.313	146715.787	5980.596	32.171	5453.593	118075.618	0	26754418.99	120154.002	12550.165	2103.026	2097.885	7751.256	21043.435	7299281.417	1919280.372	2176.139	5055.456	288235.808	8322.168	1.827	0.201	84719.419	792707.061	6631.024	81.203	24572.244	10478.877	1845.331	1693.361	319.364	1075.262	153756.681	0	16.945	4912949.95	10.095	76898.81	166609.841	0	142976.158	0	174486.434	45672.567
Poland	1630.548	28183.635	179101.123	15958.882	5279.099	1979821.095	724557.611	54030.001	88460.648	1212786.77	682.92	279.798	30414466.98	8354476.247	189589.713	292222.623	26412.272	198802.17	4040871.533	768833.553	1997108.814	23533.953	28.962	427766.731	11509.194	1458115.003	1710.326	329770.899	5597.939	16215.348	12613.225	135055.864	1965907.7	407603.122	147446.261	543.893	277236.723	194233.233	19251.916	1082.019	914486.043	498.701	4600.437	435129.557	462581.794	0	460.438	749993.66	2417675.531
Palestine	0	71.727	33546.106	26.303	0	1128.324	4674.128	3355.339	30.746	0	0	0	447272.756	28322.427	72750.67	696.035	42.138	634.849	12387.91	6651.193	67770.986	0	0	3636222.747	296413.767	102.414	0	399.091	954.965	0	0	4456.952	1087.895	280.743	805.828	0	147.293	3.493	0	0	7613.407	0	2537.895	360.227	1657.343	38610.464	0	5846.091	8943.623
Qatar	50.379	341.289	14820.543	2296.8	275.518	59431.115	16061.734	0	3548.742	6414.142	0	0	3484068.711	145268.195	194.692	28081.818	1772.481	35964.966	88462.751	192762.252	1504316.885	214174.307	17375.288	0	147168.683	0	64.295	18218.821	282915.288	111.524	145963.474	30726.237	10080.236	4805.813	952.818	0	1647.538	11913.338	0	111.869	360821.788	317.595	995711.861	132049.098	73654.002	188866.712	2760.837	0	90619.24
Romania	368.054	39791.895	44538.257	132.322	205898.87	35154.938	2844970.88	305.115	78034.184	94654.637	23.197	2.127	5094577.174	2930731.076	127602.873	86279.103	16327.548	253168.408	6808332.012	155177.591	424716.654	42697.788	303930.872	154991.333	7097.534	1868859.764	802.003	3901.851	847.74	68.94	2916.662	12819.975	128991.219	36171.56	831920.439	0	183031.723	4256.316	858.121	1.37	166001.373	152.471	4346.341	27942.332	30334.92	5776424.044	17.048	2673.845	0
Russia	5194.856	24459.331	235215.478	767669.868	857447.166	991055.769	577241.516	11019.616	98993.44	13656498.99	5.591	0.104	54142184.54	3699258.671	481538.22	486020.678	449446.283	195250.138	2274436.318	1682403.363	3922271.559	584495.624	36.312	834210.148	25020.202	5709407.368	321864.681	229235.61	1811.533	14143.257	15075.665	289421.612	573194.218	466888.88	383499.722	7.916	79685.449	121811.475	28780.269	33612.697	1755089.362	1888.41	3994.967	372491.613	427404.909	5078819.808	635.124	36515.043	1462689.392
Saudi Arabia	12890.098	4381.973	8418943.827	1785.369	1315.134	384385.885	176235.638	1711675.575	26486.413	13154.359	617.556	4.389	27066620.08	657316.343	2386973.384	156380.734	10620.469	54380.923	330518.637	2162918.066	6489006.999	104.459	5237.044	0	930164.213	15337.395	2537.715	91064.463	518705.664	7288.205	288337.799	117435.317	127973.862	18319.711	3993.464	485.228	3087.908	71742.703	77.329	742.328	1030778.191	542.605	1883991.025	498869.694	284375.36	1002268.174	13237.032	8.395	436690.725
Serbia	5.33	48046.002	27885.535	164741.174	356.216	86273.633	519694.942	22408.66	680661.229	68122.699	9.134	0	2507661.595	674715.521	62608.777	9113.614	719.129	580728.81	1142060.305	64288.88	168551.251	29465.153	459729.339	45042.566	1107.757	3955.743	2071.306	18055.686	249.382	779.682	370.274	6984.09	34085.395	24540.741	11853.607	320.374	250432.477	14215.967	78163.89	0.474	59005.268	15.764	196.28	14873.044	20080.609	899083.303	0.308	837.672	816925.983
Singapore	794.361	947.083	11006764.29	1508.35	368.06	232042.297	53760.382	285126.017	3329.361	15124.27	419877.755	1231.255	49005417.79	507631.147	353207.408	91434.535	5475.836	25758.829	278843.432	12261578.97	6364202.053	3951.683	3941476.385	576763.782	75010.551	199010.516	40.71	135942.242	2168148.807	8344.846	2160.974	88963.61	168915.408	24949.082	2189.895	731.091	1041.428	188740.939	399.43	555.765	41540696.34	3549.159	202757.735	80070.539	7093965.205	474608.816	0	5371069.215	139504.517
Slovakia	68.221	6540.023	41859.86	1528.113	965.05	303524.888	333076.674	2094.121	74332.368	92622.509	8.491	0.143	5784117.378	9321515.149	226450.65	24362.514	2281.107	122919.937	4840971.593	131957.897	317510.29	7309.723	29.034	50670.608	1721.737	49409.6	699.477	57965.482	1115.331	407.421	146.445	37181.521	94774.137	38843.722	30960.906	116.32	74316.263	45458.609	401.759	110.67	554584.821	107.972	498.6	67818.296	54166.506	5275602.001	127.95	566.091	1492711.374
Slovenia	4.8	13442.747	9751.539	4689.788	37.556	106000.656	181151.927	1392.373	623145.221	17460.855	4.768	69.021	2335380.999	875781.338	91359.139	19146.799	735.413	1517493.984	952137.354	136319.773	344163.5	4659.7	7.037	97641.181	693.033	26889.774	531.283	32280.227	2808.283	403.786	65.817	13410.019	48764.936	20854.983	2493.13	6.312	133205.9	15814.736	13970.993	107.351	55943.85	213.912	398.788	29784.298	14466.076	978364.937	30.912	694.967	601621.672
Syria	0	30.193	465638.794	56644.437	0	0	29297.742	0	195.422	3558.3	0	0	1315798.683	5618.89	280347.282	486.133	24.508	38.789	14560.669	44865.92	159433.518	0	0	0	74731.886	0	1754.49	39.706	1362.875	0	0	55373.702	974.128	188.736	15907.468	0	34.65	0	0	39.318	40063.958	0	0	12276.742	481.989	10685.545	0	0	0
Thailand	1149.337	662.864	7037607.059	825.218	299636.41	75686.785	58486.326	318568.262	3395.709	62946.843	512933.563	110.207	45759264.17	247133.332	122948.997	22589.662	2036.736	14100.87	175097.549	6609675.92	4357437.181	279226.112	21.823	502932.76	5736.947	8326.857	20.276	676334.721	837902.62	2322454.091	2152.091	71116.679	19249.514	17458.879	4044.376	62509.405	1492.678	2974477.461	224.902	48856.231	11789313.8	508.474	462566.326	273784.438	2944098.396	296217.146	55.071	3134712.964	179746.012
Tajikistan	2371.733	0	26472.75	1713.587	3150.493	0	551.809	0	0	26554.8	0	0	1612376.344	6414.07	145.164	49.263	2978.298	1531.615	2175.217	1369.606	24610.46	0	0	0	199.606	652697.881	57205.443	0	0	0	0	286.894	38551.995	8320.088	176.389	0	0	0	0	0	847.788	0	0	7811.137	1.944	15956.56	0	0	0
Turkmenistan	898.775	68.527	73377.517	4876.903	23066.499	0	4211.502	0	19.184	15359.3	0	0	431024.191	7063.877	250.057	1186.025	13428.526	82.859	15047.323	2185.704	37309.163	0	0	133	0	116159.41	3004.933	0	0	0	0	302.288	17243.253	3820.84	383.736	0	0	0	0	0	6695.028	0	0	2637.515	13.968	23316.538	0	0	0
East Timor	0	0	0	0	0	0	0	0	0	0	0	0	0	0	0	0	0	0	0	0	0	0	0	0	0	0	0	0	0	0	0	0	0	0	0	0	0	0	0	0	0	0	0	0	0	0	0	0	0
Turkey	24053.312	22032.644	849006.075	2665.26	406573.153	508630.391	2368771.452	191813.228	193252.854	165074.35	0.838	1486.994	19127920.6	2337128.81	1899000.585	181349.891	270330.603	224026.943	1291715.132	1352292.461	6635216.803	3608024.74	277554.273	1589594.001	48962.924	1368000.245	76687.491	73336.165	146805.224	6719.391	54065.66	101460.667	302923.606	166667.157	263645.355	18.396	107584.863	52233.434	12912.263	594.353	1841127.144	26808.048	226561.325	306264.7	137609.842	2601369.631	8552.92	310668.39	2724833.603
Ukraine	145.473	2787.028	80544.834	20098.403	379221.873	96371.262	459339.187	317.537	13838.78	3751921.498	0.254	19.668	9204795.671	1165526.602	113149.545	144383.504	182036.293	52505.385	1251099.87	295816.552	741400.351	48956.188	60.743	206739.191	19669.752	450389.659	2008.405	25425.136	8055.867	698.457	3144.762	38071.218	1144499.212	166466.961	91250.622	87.662	16523.889	14638.638	9804.71	737.611	230331.308	122.957	9644.795	77702.899	52598.967	4109064.795	13.186	7346.394	645529.273
Uzbekistan	2061.623	0	93155.139	2510.088	18747.958	16799.659	23392.685	0.334	22.736	279518.779	0	0	5052252.193	147431.558	16842.837	47348.724	92695.609	376.696	70379.009	20226.389	319153.775	203436.581	2154.725	27982.38	995.416	1892194.163	123679.661	55.431	78.961	0	6.815	2180.816	441930.892	310104.064	2490.628	110.208	217.511	66.197	0	518.929	105952.098	287.638	88.122	22663.629	980.982	121571.817	0.913	2389.961	30138.612
Viet Nam	0	0	378606.331	0	997.161	72473.827	49889.587	0	0	90587.019	192138.694	0	75585172.12	122924.63	32920.247	25903.574	0	32058.773	337594.552	5709631.586	4517047.796	0	8.541	382232.576	0	24082.112	0	902384.888	3646897.971	462856.52	0	78587.004	25701.333	15162.805	0	0	0	231421.97	0	0	7280955.524	0	0	159995.923	1579854.902	299158.694	0	179876.23	67535.565
Yemen	549.96	0	1133816.854	0	0	650.796	5329.903	4582.247	469.173	0	0	35.037	489292.081	183.091	148365.544	42.213	4.998	286.738	1146.683	30520.197	174763.653	2697.049	262.805	0	23304.912	0	0	0	1900.085	0	1671.643	117.224	245.771	0.526	11.806	5.878	22.497	0	0	0	51794.753	9.802	257947.542	10002.846	1621.616	6614.317	356.7	197.018	324.656
[truncated: 16 more columns]
