# Supplementary material for: Assessing the structural connectivity of international trade networks along the “Belt and Road”
Source: PLoS One. 2023 Mar 8;18(3):e0282596. doi: 10.1371/journal.pone.0282596 (PMC9994750; doi:10.1371/journal.pone.0282596)
Supplement: S2 File — (CSV) [file pone.0282596.s002.csv]

ID	Country	Trade Volume(in thousand dollars)
1	Afghanistan	8098987.015
2	Albania	2939609.221
3	United Arab Emirates	215984829.7
4	Armenia	5737380.752
5	Azerbaijan	13728410.22
6	Bangladesh	49494903.91
7	Bulgaria	32565003.04
8	Bahrain	13751538.13
9	Bosnia and Herzegovina	9650381.518
10	Belarus	56065093.6
11	Brunei	5813148.526
12	Bhutan	1008566.643
13	People's Republic of China	1307421830
14	Czech Republic	127536800.9
15	Egypt	57077063.15
16	Estonia	13605878.71
17	Georgia	8247322.717
18	Croatia	19352877.05
19	Hungary	83573129.48
20	Indonesia	210946938.3
21	India	387447685.4
22	Iran	46730875.37
23	Iraq	81902697.2
24	Israel	43045107.85
25	Jordan	16756336.96
26	Kazakhstan	55056306.42
27	Kyrgyzstan	5610416.307
28	Cambodia	20824099.37
29	Kuwait	55088887.28
30	Laos	10360099.14
31	Lebanon	7458090.64
32	Sri Lanka	17957118.28
33	Lithuania	30595438.81
34	Latvia	16079034.45
35	Moldova	6277588.301
36	Maldives	1701166.147
37	North Macedonia	6532244.257
38	Myanmar	27789903.23
39	Montenegro	2119837.34
40	Mongolia	10668097.31
41	Malaysia	286437481.3
42	Nepal	9832756.665
43	Oman	44012994.11
44	Pakistan	43638660.34
45	Philippines	104084051.4
46	Poland	164970341.5
47	Palestine	5696173.322
48	Qatar	44408993.7
49	Romania	68944015.88
50	Russia	348260259.5
51	Saudi Arabia	202715107.2
52	Serbia	25952801.04
53	Singapore	286293186.8
54	Slovakia	76056576.75
55	Slovenia	26451588.56
56	Syria	5275351.699
57	Thailand	239839735.2
58	Tajikistan	4537925.641
59	Turkmenistan	13200055.98
60	East Timor	95518.906
61	Turkey	167139958.2
62	Ukraine	73490199.59
63	Uzbekistan	22811415.68
64	Viet Nam	248939776.9
65	Yemen	4481428.587
