# Supplementary material for: Assessing the structural connectivity of international trade networks along the “Belt and Road”
Source: PLoS One. 2023 Mar 8;18(3):e0282596. doi: 10.1371/journal.pone.0282596 (PMC9994750; doi:10.1371/journal.pone.0282596)
Supplement: S3 File — (CSV) [file pone.0282596.s003.csv]

ID	Country	community structure
1	Afghanistan	1
2	Albania	2
3	United Arab Emirates	1
4	Armenia	1
5	Azerbaijan	3
6	Bangladesh	4
7	Bulgaria	5
8	Bahrain	1
9	Bosnia and Herzegovina	2
10	Belarus	5
11	Brunei	4
12	Bhutan	4
13	China	4
14	Czech	2
15	Egypt	3
16	Estonia	5
17	Georgia	3
18	Croatia	2
19	Hungary	2
20	Indonesia	4
21	India	1
22	Iran	1
23	Iraq	3
24	Israel	3
25	Jordan	1
26	Kazakhstan	5
27	Kyrgyzstan	5
28	Cambodia	4
29	Kuwait	1
30	Laos	4
31	Lebanon	3
32	Sri Lanka	1
33	Lithuania	5
34	Latvia	5
35	Moldova	5
36	Maldives	4
37	North Macedonia	2
38	Myanmar	4
39	Montenegro	2
40	Mongolia	4
41	Malaysia	4
42	Nepal	4
43	Oman	1
44	Pakistan	1
45	Philippines	4
46	Poland	5
47	Palestine	3
48	Qatar	4
49	Romania	5
50	Russia	5
51	Saudi Arabia	1
52	Serbia	2
53	Singapore	4
54	Slovakia	2
55	Slovenia	2
56	Syria	3
57	Thailand	4
58	Tajikistan	5
59	Turkmenistan	3
60	Timor-Leste	4
61	Turkey	3
62	Ukraine	5
63	Uzbekistan	5
64	Viet Nam	4
65	Yemen	1
