# Supplementary material for: Assessing the structural connectivity of international trade networks along the “Belt and Road”
Source: PLoS One. 2023 Mar 8;18(3):e0282596. doi: 10.1371/journal.pone.0282596 (PMC9994750; doi:10.1371/journal.pone.0282596)
Supplement: S4 File — (CSV) [file pone.0282596.s004.csv]

ID	Country	Weight(billion dollars)	Coreness			centralization C = 0.7859
1	Afghanistan	8.09899	0.04912
2	Albania	2.93961	0.00215
3	United Arab Emirates	215.98483	0.34723
4	Armenia	5.73738	0.02336
5	Azerbaijan	13.72841	0.02788
6	Bangladesh	49.4949	0.00012
7	Bulgaria	32.565	0.07476
8	Bahrain	13.75154	0.00008
9	Bosnia and Herzegovina	9.65038	0.01159
10	Belarus	56.06509	0.01712
11	Brunei	5.81315	0.00164
12	Bhutan	1.00857	0
13	People's Republic of China	1307.42183	1
14	Czech Republic	127.5368	0.26076
15	Egypt	57.07706	0.11199
16	Estonia	13.60588	0.06851
17	Georgia	8.24732	0.00983
18	Croatia	19.35288	0.14627
19	Hungary	83.57313	0.3158
20	Indonesia	210.94694	0.28507
21	India	387.44769	0.69614
22	Iran	46.73088	0
23	Iraq	81.9027	0.00002
24	Israel	43.04511	0.08376
25	Jordan	16.75634	0.03231
26	Kazakhstan	55.05631	0.09347
27	Kyrgyzstan	5.61042	0.00282
28	Cambodia	20.8241	0.0003
29	Kuwait	55.08889	0.03785
30	Laos	10.3601	0.00002
31	Lebanon	7.45809	0.00001
32	Sri Lanka	17.95712	0.02023
33	Lithuania	30.59544	0.15984
34	Latvia	16.07903	0.00071
35	Moldova	6.27759	0.00117
36	Maldives	1.70117	0
37	North Macedonia	6.53224	0.00503
38	Myanmar	27.7899	0.0038
39	Montenegro	2.11984	0.00003
40	Mongolia	10.6681	0.00048
41	Malaysia	286.43748	0.10241
42	Nepal	9.83276	0
43	Oman	44.01299	0.00005
44	Pakistan	43.63866	0.13354
45	Philippines	104.08405	0.00811
46	Poland	164.97034	0.48303
47	Palestine	5.69617	0
48	Qatar	44.40899	0.06212
49	Romania	68.94402	0.21737
50	Russia	348.26026	0.61124
51	Saudi Arabia	202.71511	0.23371
52	Serbia	25.9528	0.12248
53	Singapore	286.29319	0.54544
54	Slovakia	76.05658	0.01403
55	Slovenia	26.45159	0.05538
56	Syria	5.27535	0
57	Thailand	239.83974	0.44078
58	Tajikistan	4.53793	0
59	Turkmenistan	13.20006	0
60	East Timor	0.09552	0
61	Turkey	167.13996	0.3952
62	Ukraine	73.4902	0.18021
63	Uzbekistan	22.81142	0.04297
64	Viet Nam	248.93978	0.19958
65	Yemen	4.48143	0.00634
