# Supplementary material for: Assessing the structural connectivity of international trade networks along the “Belt and Road”
Source: PLoS One. 2023 Mar 8;18(3):e0282596. doi: 10.1371/journal.pone.0282596 (PMC9994750; doi:10.1371/journal.pone.0282596)
Supplement: S5 File — (CSV) [file pone.0282596.s005.csv]

ID	origin	destination	trade_flow(thousand dollars)	backbone_structure	backbone_net_value
1	Afghanistan	Afghanistan	0	0	0
2	Albania	Afghanistan	0.434	-1	-0.434
3	United Arab Emirates	Afghanistan	189616.892	0	0
4	Armenia	Afghanistan	5.143	-1	-5.143
5	Azerbaijan	Afghanistan	48532.875	0	0
6	Bangladesh	Afghanistan	7930.16	0	0
7	Bulgaria	Afghanistan	229.991	-1	-229.991
8	Bahrain	Afghanistan	275.178	-1	-275.178
9	Bosnia and Herzegovina	Afghanistan	2.861	-1	-2.861
10	Belarus	Afghanistan	50338.744	0	0
11	Brunei	Afghanistan	1.966	-1	-1.966
12	Bhutan	Afghanistan	0	0	0
13	China	Afghanistan	1220689.74	1	1220689.74
14	Czech	Afghanistan	1641.129	-1	-1641.129
15	Egypt	Afghanistan	2465.528	-1	-2465.528
16	Estonia	Afghanistan	724.365	-1	-724.365
17	Georgia	Afghanistan	4897.7	0	0
18	Croatia	Afghanistan	490.621	-1	-490.621
19	Hungary	Afghanistan	1357.548	-1	-1357.548
20	Indonesia	Afghanistan	38248.557	0	0
21	India	Afghanistan	947816.907	1	947816.907
22	Iran	Afghanistan	1253875.686	1	1253875.686
23	Iraq	Afghanistan	14240.337	0	0
24	Israel	Afghanistan	260.627	-1	-260.627
25	Jordan	Afghanistan	10418.93	0	0
26	Kazakhstan	Afghanistan	464573.84	0	0
27	Kyrgyzstan	Afghanistan	257.494	-1	-257.494
28	Cambodia	Afghanistan	68.048	-1	-68.048
29	Kuwait	Afghanistan	541.823	-1	-541.823
30	Laos	Afghanistan	11.148	-1	-11.148
31	Lebanon	Afghanistan	4205.84	0	0
32	Sri Lanka	Afghanistan	845.366	-1	-845.366
33	Lithuania	Afghanistan	5588.307	0	0
34	Latvia	Afghanistan	115.128	-1	-115.128
35	Moldova	Afghanistan	0	0	0
36	Maldives	Afghanistan	0	0	0
37	North Macedonia	Afghanistan	2.723	-1	-2.723
38	Myanmar	Afghanistan	1332.153	-1	-1332.153
39	Montenegro	Afghanistan	0.52	-1	-0.52
40	Mongolia	Afghanistan	0	0	0
41	Malaysia	Afghanistan	320797.643	0	0
42	Nepal	Afghanistan	27.807	-1	-27.807
43	Oman	Afghanistan	2218.275	-1	-2218.275
44	Pakistan	Afghanistan	1638500.05	1	1638500.05
45	Philippines	Afghanistan	316.663	-1	-316.663
46	Poland	Afghanistan	6613.749	0	0
47	Palestine	Afghanistan	0	0	0
48	Qatar	Afghanistan	100.933	-1	-100.933
49	Romania	Afghanistan	408.013	-1	-408.013
50	Russia	Afghanistan	263461.622	0	0
51	Saudi Arabia	Afghanistan	17420.136	0	0
52	Serbia	Afghanistan	5.33	-1	-5.33
53	Singapore	Afghanistan	3072.674	-1	-3072.674
54	Slovakia	Afghanistan	368.955	-1	-368.955
55	Slovenia	Afghanistan	7.827	-1	-7.827
56	Syria	Afghanistan	0	0	0
57	Thailand	Afghanistan	14707.635	0	0
58	Tajikistan	Afghanistan	121836.675	0	0
59	Turkmenistan	Afghanistan	684372.714	1	684372.714
60	Timor-Leste	Afghanistan	0	0	0
61	Turkey	Afghanistan	254435.34	0	0
62	Ukraine	Afghanistan	4204.685	0	0
63	Uzbekistan	Afghanistan	420057.841	0	0
64	Viet Nam	Afghanistan	73706.602	0	0
65	Yemen	Afghanistan	741.537	-1	-741.537
66	Afghanistan	Albania	0	0	0
67	Albania	Albania	0	0	0
68	United Arab Emirates	Albania	16998.783	0	0
69	Armenia	Albania	1749.041	0	0
70	Azerbaijan	Albania	1510.562	0	0
71	Bangladesh	Albania	6564.971	0	0
72	Bulgaria	Albania	104658.76	0	0
73	Bahrain	Albania	129.113	-1	-129.113
74	Bosnia and Herzegovina	Albania	51237.032	0	0
75	Belarus	Albania	1219.109	0	0
76	Brunei	Albania	11.556	-1	-11.556
77	Bhutan	Albania	29.9	-1	-29.9
78	China	Albania	630043.894	1	630043.894
79	Czech	Albania	117907.258	0	0
80	Egypt	Albania	38607.797	0	0
81	Estonia	Albania	15815.226	0	0
82	Georgia	Albania	193.997	-1	-193.997
83	Croatia	Albania	75685.478	0	0
84	Hungary	Albania	57589.566	0	0
85	Indonesia	Albania	14469.725	0	0
86	India	Albania	101909.309	0	0
87	Iran	Albania	1769.028	0	0
88	Iraq	Albania	2268.421	0	0
89	Israel	Albania	61647.586	0	0
90	Jordan	Albania	308.238	-1	-308.238
91	Kazakhstan	Albania	1185.853	0	0
92	Kyrgyzstan	Albania	368.989	-1	-368.989
93	Cambodia	Albania	2327.411	0	0
94	Kuwait	Albania	2255.392	0	0
95	Laos	Albania	25.989	-1	-25.989
96	Lebanon	Albania	635.037	-1	-635.037
97	Sri Lanka	Albania	2166.084	0	0
98	Lithuania	Albania	9267.79	0	0
99	Latvia	Albania	2603.396	0	0
100	Moldova	Albania	854.058	-1	-854.058
101	Maldives	Albania	0.171	-1	-0.171
102	North Macedonia	Albania	154576.038	0	0
103	Myanmar	Albania	799.079	-1	-799.079
104	Montenegro	Albania	60836.575	0	0
105	Mongolia	Albania	299.474	-1	-299.474
106	Malaysia	Albania	22985.002	0	0
107	Nepal	Albania	109.607	-1	-109.607
108	Oman	Albania	15172.685	0	0
109	Pakistan	Albania	7672.653	0	0
110	Philippines	Albania	2117.68	0	0
111	Poland	Albania	123873.476	0	0
112	Palestine	Albania	71.727	-1	-71.727
113	Qatar	Albania	1891.594	0	0
114	Romania	Albania	113820.459	0	0
115	Russia	Albania	130194.469	0	0
116	Saudi Arabia	Albania	9367.695	0	0
117	Serbia	Albania	252740.979	1	252740.979
118	Singapore	Albania	1874.179	0	0
119	Slovakia	Albania	24096.489	0	0
120	Slovenia	Albania	54929.723	0	0
121	Syria	Albania	49.613	-1	-49.613
122	Thailand	Albania	13092.588	0	0
123	Tajikistan	Albania	0.761	-1	-0.761
124	Turkmenistan	Albania	68.527	-1	-68.527
125	Timor-Leste	Albania	0.049	-1	-0.049
126	Turkey	Albania	575845.414	1	575845.414
127	Ukraine	Albania	30259.786	0	0
128	Uzbekistan	Albania	32.421	-1	-32.421
129	Viet Nam	Albania	18815.302	0	0
130	Yemen	Albania	0.223	-1	-0.223
131	Afghanistan	United Arab Emirates	0	0	0
132	Albania	United Arab Emirates	0	0	0
133	United Arab Emirates	United Arab Emirates	0	0	0
134	Armenia	United Arab Emirates	54162.417	0	0
135	Azerbaijan	United Arab Emirates	50235.661	0	0
136	Bangladesh	United Arab Emirates	931662.211	0	0
137	Bulgaria	United Arab Emirates	201100.943	0	0
138	Bahrain	United Arab Emirates	4940637.646	1	4940637.646
139	Bosnia and Herzegovina	United Arab Emirates	37629.893	0	0
140	Belarus	United Arab Emirates	100399.4	0	0
141	Brunei	United Arab Emirates	256401.089	0	0
142	Bhutan	United Arab Emirates	172.08	-1	-172.08
143	China	United Arab Emirates	55430213.51	1	55430213.51
144	Czech	United Arab Emirates	971186.683	0	0
145	Egypt	United Arab Emirates	2680551.009	0	0
146	Estonia	United Arab Emirates	76211.976	0	0
147	Georgia	United Arab Emirates	171188.28	0	0
148	Croatia	United Arab Emirates	78356.585	0	0
149	Hungary	United Arab Emirates	423557.121	0	0
150	Indonesia	United Arab Emirates	4090180.336	0	0
151	India	United Arab Emirates	52947354.82	1	52947354.82
152	Iran	United Arab Emirates	1715791.455	0	0
153	Iraq	United Arab Emirates	3522409.674	0	0
154	Israel	United Arab Emirates	0	0	0
155	Jordan	United Arab Emirates	906052.512	0	0
156	Kazakhstan	United Arab Emirates	305337.744	0	0
157	Kyrgyzstan	United Arab Emirates	17316.525	0	0
158	Cambodia	United Arab Emirates	214243.701	0	0
159	Kuwait	United Arab Emirates	4482008.181	1	4482008.181
160	Laos	United Arab Emirates	16036.254	0	0
161	Lebanon	United Arab Emirates	889461.66	1	889461.66
162	Sri Lanka	United Arab Emirates	1745515.955	1	1745515.955
163	Lithuania	United Arab Emirates	93624.336	0	0
164	Latvia	United Arab Emirates	41695.061	0	0
165	Moldova	United Arab Emirates	10764.082	0	0
166	Maldives	United Arab Emirates	240536.937	1	240536.937
167	North Macedonia	United Arab Emirates	6812.578	0	0
168	Myanmar	United Arab Emirates	283579.45	0	0
169	Montenegro	United Arab Emirates	4962.687	0	0
170	Mongolia	United Arab Emirates	2755.265	-1	-2755.265
171	Malaysia	United Arab Emirates	5874862.687	0	0
172	Nepal	United Arab Emirates	62328.362	0	0
173	Oman	United Arab Emirates	5742810.714	1	5742810.714
174	Pakistan	United Arab Emirates	7107878.628	1	7107878.628
175	Philippines	United Arab Emirates	1891416.33	0	0
176	Poland	United Arab Emirates	1482057.673	0	0
177	Palestine	United Arab Emirates	52751.146	0	0
178	Qatar	United Arab Emirates	15064.565	-1	-15064.565
179	Romania	United Arab Emirates	512652.609	0	0
180	Russia	United Arab Emirates	2740140.73	0	0
181	Saudi Arabia	United Arab Emirates	14975030.21	1	14975030.21
182	Serbia	United Arab Emirates	66875.299	0	0
183	Singapore	United Arab Emirates	12410580.61	0	0
184	Slovakia	United Arab Emirates	322939.303	0	0
185	Slovenia	United Arab Emirates	125660.056	0	0
186	Syria	United Arab Emirates	520478.512	1	520478.512
187	Thailand	United Arab Emirates	10455439.76	0	0
188	Tajikistan	United Arab Emirates	26875.002	0	0
189	Turkmenistan	United Arab Emirates	78317.203	0	0
190	Timor-Leste	United Arab Emirates	50.752	-1	-50.752
191	Turkey	United Arab Emirates	3845626.131	0	0
192	Ukraine	United Arab Emirates	689374.635	0	0
193	Uzbekistan	United Arab Emirates	117259.331	0	0
194	Viet Nam	United Arab Emirates	7572415.538	0	0
195	Yemen	United Arab Emirates	1149222.48	1	1149222.48
196	Afghanistan	Armenia	0	0	0
197	Albania	Armenia	0	0	0
198	United Arab Emirates	Armenia	0	0	0
199	Armenia	Armenia	0	0	0
200	Azerbaijan	Armenia	6841.151	0	0
201	Bangladesh	Armenia	16244.294	0	0
202	Bulgaria	Armenia	32259.926	0	0
203	Bahrain	Armenia	94.36	-1	-94.36
204	Bosnia and Herzegovina	Armenia	437.198	-1	-437.198
205	Belarus	Armenia	68061.271	0	0
206	Brunei	Armenia	1.841	-1	-1.841
207	Bhutan	Armenia	0	0	0
208	China	Armenia	1286887.994	1	1286887.994
209	Czech	Armenia	30711.75	0	0
210	Egypt	Armenia	5864.02	0	0
211	Estonia	Armenia	1667.61	-1	-1667.61
212	Georgia	Armenia	345816.16	0	0
213	Croatia	Armenia	896.692	-1	-896.692
214	Hungary	Armenia	16780.281	0	0
215	Indonesia	Armenia	24540.356	0	0
216	India	Armenia	130061.931	0	0
217	Iran	Armenia	407804.872	1	407804.872
218	Iraq	Armenia	179000.175	0	0
219	Israel	Armenia	16225.588	0	0
220	Jordan	Armenia	121.913	-1	-121.913
221	Kazakhstan	Armenia	9948.32	0	0
222	Kyrgyzstan	Armenia	2973.753	0	0
223	Cambodia	Armenia	2561.993	0	0
224	Kuwait	Armenia	1324.86	-1	-1324.86
225	Laos	Armenia	21.27	-1	-21.27
226	Lebanon	Armenia	1924.694	-1	-1924.694
227	Sri Lanka	Armenia	2072.619	-1	-2072.619
228	Lithuania	Armenia	16495.459	0	0
229	Latvia	Armenia	6672.781	0	0
230	Moldova	Armenia	4651.482	0	0
231	Maldives	Armenia	0	0	0
232	North Macedonia	Armenia	1249.406	-1	-1249.406
233	Myanmar	Armenia	1967.834	-1	-1967.834
234	Montenegro	Armenia	32.067	-1	-32.067
235	Mongolia	Armenia	183.598	-1	-183.598
236	Malaysia	Armenia	18686.824	0	0
237	Nepal	Armenia	20.652	-1	-20.652
238	Oman	Armenia	4404.628	0	0
239	Pakistan	Armenia	5354.868	0	0
240	Philippines	Armenia	3137.221	0	0
241	Poland	Armenia	60621.879	0	0
242	Palestine	Armenia	225.794	-1	-225.794
243	Qatar	Armenia	3043.889	0	0
244	Romania	Armenia	15141.519	0	0
245	Russia	Armenia	2158131.849	1	2158131.849
246	Saudi Arabia	Armenia	4636.969	0	0
247	Serbia	Armenia	167155.291	0	0
248	Singapore	Armenia	3563.707	0	0
249	Slovakia	Armenia	9950.057	0	0
250	Slovenia	Armenia	16168.516	0	0
251	Syria	Armenia	57162.168	0	0
252	Thailand	Armenia	24584.115	0	0
253	Tajikistan	Armenia	1734.4	-1	-1734.4
254	Turkmenistan	Armenia	7543.267	0	0
255	Timor-Leste	Armenia	0	0	0
256	Turkey	Armenia	267522.637	0	0
257	Ukraine	Armenia	166179.306	0	0
258	Uzbekistan	Armenia	5827.578	0	0
259	Viet Nam	Armenia	58267.498	0	0
260	Yemen	Armenia	0	0	0
261	Afghanistan	Azerbaijan	0	0	0
262	Albania	Azerbaijan	0	0	0
263	United Arab Emirates	Azerbaijan	0	0	0
264	Armenia	Azerbaijan	0	0	0
265	Azerbaijan	Azerbaijan	0	0	0
266	Bangladesh	Azerbaijan	13626.435	0	0
267	Bulgaria	Azerbaijan	20369.841	0	0
268	Bahrain	Azerbaijan	1034.582	-1	-1034.582
269	Bosnia and Herzegovina	Azerbaijan	747.293	-1	-747.293
270	Belarus	Azerbaijan	222457.33	0	0
271	Brunei	Azerbaijan	5.128	-1	-5.128
272	Bhutan	Azerbaijan	20.165	-1	-20.165
273	China	Azerbaijan	2292308.008	1	2292308.008
274	Czech	Azerbaijan	1179282.693	1	1179282.693
275	Egypt	Azerbaijan	18796.214	0	0
276	Estonia	Azerbaijan	4095.707	-1	-4095.707
277	Georgia	Azerbaijan	630068.828	1	630068.828
278	Croatia	Azerbaijan	447947.013	0	0
279	Hungary	Azerbaijan	45259.519	0	0
280	Indonesia	Azerbaijan	55471.898	0	0
281	India	Azerbaijan	478189.907	0	0
282	Iran	Azerbaijan	493737.093	0	0
283	Iraq	Azerbaijan	14697.913	0	0
284	Israel	Azerbaijan	50130.271	0	0
285	Jordan	Azerbaijan	6415.823	0	0
286	Kazakhstan	Azerbaijan	225403.957	0	0
287	Kyrgyzstan	Azerbaijan	5196.023	0	0
288	Cambodia	Azerbaijan	3711.983	-1	-3711.983
289	Kuwait	Azerbaijan	3427.553	-1	-3427.553
290	Laos	Azerbaijan	198.834	-1	-198.834
291	Lebanon	Azerbaijan	940.979	-1	-940.979
292	Sri Lanka	Azerbaijan	52749.212	0	0
293	Lithuania	Azerbaijan	22343.436	0	0
294	Latvia	Azerbaijan	12424.744	0	0
295	Moldova	Azerbaijan	5586.779	0	0
296	Maldives	Azerbaijan	6.385	-1	-6.385
297	North Macedonia	Azerbaijan	576.144	-1	-576.144
298	Myanmar	Azerbaijan	2355.556	-1	-2355.556
299	Montenegro	Azerbaijan	460.23	-1	-460.23
300	Mongolia	Azerbaijan	154.851	-1	-154.851
301	Malaysia	Azerbaijan	62399.588	0	0
302	Nepal	Azerbaijan	84.502	-1	-84.502
303	Oman	Azerbaijan	605.466	-1	-605.466
304	Pakistan	Azerbaijan	15284.165	0	0
305	Philippines	Azerbaijan	3405.51	-1	-3405.51
306	Poland	Azerbaijan	96606.15	0	0
307	Palestine	Azerbaijan	438.187	-1	-438.187
308	Qatar	Azerbaijan	977.238	-1	-977.238
309	Romania	Azerbaijan	263348.197	0	0
310	Russia	Azerbaijan	3144622.748	1	3144622.748
311	Saudi Arabia	Azerbaijan	13286.418	0	0
312	Serbia	Azerbaijan	8470.709	0	0
313	Singapore	Azerbaijan	23617.935	0	0
314	Slovakia	Azerbaijan	29399.591	0	0
315	Slovenia	Azerbaijan	17160.237	0	0
316	Syria	Azerbaijan	193.428	-1	-193.428
317	Thailand	Azerbaijan	348256.804	0	0
318	Tajikistan	Azerbaijan	3160.811	0	0
319	Turkmenistan	Azerbaijan	225652.113	0	0
320	Timor-Leste	Azerbaijan	0.468	-1	-0.468
321	Turkey	Azerbaijan	2053233.295	1	2053233.295
322	Ukraine	Azerbaijan	846276.985	1	846276.985
323	Uzbekistan	Azerbaijan	71840.307	0	0
324	Viet Nam	Azerbaijan	82770.733	0	0
325	Yemen	Azerbaijan	0.056	-1	-0.056
326	Afghanistan	Bangladesh	0	0	0
327	Albania	Bangladesh	0	0	0
328	United Arab Emirates	Bangladesh	0	0	0
329	Armenia	Bangladesh	0	0	0
330	Azerbaijan	Bangladesh	0	0	0
331	Bangladesh	Bangladesh	0	0	0
332	Bulgaria	Bangladesh	27779.851	0	0
333	Bahrain	Bangladesh	0	0	0
334	Bosnia and Herzegovina	Bangladesh	32090.595	0	0
335	Belarus	Bangladesh	149351.3	0	0
336	Brunei	Bangladesh	5848.932	0	0
337	Bhutan	Bangladesh	0	0	0
338	China	Bangladesh	18371560.14	1	18371560.14
339	Czech	Bangladesh	644075.494	0	0
340	Egypt	Bangladesh	158052.003	0	0
341	Estonia	Bangladesh	31474.735	0	0
342	Georgia	Bangladesh	1834.401	-1	-1834.401
343	Croatia	Bangladesh	19890.367	0	0
344	Hungary	Bangladesh	22113.731	-1	-22113.731
345	Indonesia	Bangladesh	2009906.881	0	0
346	India	Bangladesh	9456719.178	1	9456719.178
347	Iran	Bangladesh	0	0	0
348	Iraq	Bangladesh	0	0	0
349	Israel	Bangladesh	146424	0	0
350	Jordan	Bangladesh	51975.61	0	0
351	Kazakhstan	Bangladesh	36295.815	0	0
352	Kyrgyzstan	Bangladesh	3537.2	0	0
353	Cambodia	Bangladesh	16646.483	0	0
354	Kuwait	Bangladesh	80437.45	0	0
355	Laos	Bangladesh	1292.71	-1	-1292.71
356	Lebanon	Bangladesh	0	0	0
357	Sri Lanka	Bangladesh	202854.838	0	0
358	Lithuania	Bangladesh	15371.659	0	0
359	Latvia	Bangladesh	5573.268	-1	-5573.268
360	Moldova	Bangladesh	11990.346	0	0
361	Maldives	Bangladesh	0	0	0
362	North Macedonia	Bangladesh	10890.212	0	0
363	Myanmar	Bangladesh	97270.432	0	0
364	Montenegro	Bangladesh	6277.868	0	0
365	Mongolia	Bangladesh	6862.96	0	0
366	Malaysia	Bangladesh	2362141.103	0	0
367	Nepal	Bangladesh	0	0	0
368	Oman	Bangladesh	0	0	0
369	Pakistan	Bangladesh	788723.564	0	0
370	Philippines	Bangladesh	78538.584	0	0
371	Poland	Bangladesh	2043420.951	0	0
372	Palestine	Bangladesh	1128.324	-1	-1128.324
373	Qatar	Bangladesh	1389030.802	0	0
374	Romania	Bangladesh	35154.938	0	0
375	Russia	Bangladesh	2108829.74	0	0
376	Saudi Arabia	Bangladesh	1022363.806	0	0
377	Serbia	Bangladesh	97221.731	0	0
378	Singapore	Bangladesh	3230678.098	0	0
379	Slovakia	Bangladesh	306795.015	0	0
380	Slovenia	Bangladesh	112874.684	0	0
381	Syria	Bangladesh	0	0	0
382	Thailand	Bangladesh	1042568.972	0	0
383	Tajikistan	Bangladesh	0	0	0
384	Turkmenistan	Bangladesh	0	0	0
385	Timor-Leste	Bangladesh	0	0	0
386	Turkey	Bangladesh	935817.083	0	0
387	Ukraine	Bangladesh	539099.586	0	0
388	Uzbekistan	Bangladesh	33087.492	0	0
389	Viet Nam	Bangladesh	766352.106	0	0
390	Yemen	Bangladesh	650.796	-1	-650.796
391	Afghanistan	Bulgaria	0	0	0
392	Albania	Bulgaria	0	0	0
393	United Arab Emirates	Bulgaria	0	0	0
394	Armenia	Bulgaria	0	0	0
395	Azerbaijan	Bulgaria	0	0	0
396	Bangladesh	Bulgaria	0	0	0
397	Bulgaria	Bulgaria	0	0	0
398	Bahrain	Bulgaria	6250.515	-1	-6250.515
399	Bosnia and Herzegovina	Bulgaria	91629.115	0	0
400	Belarus	Bulgaria	78667.275	0	0
401	Brunei	Bulgaria	132.082	-1	-132.082
402	Bhutan	Bulgaria	0	0	0
403	China	Bulgaria	2866501.429	1	2866501.429
404	Czech	Bulgaria	1735878.432	0	0
405	Egypt	Bulgaria	1042792.191	0	0
406	Estonia	Bulgaria	51923.147	0	0
407	Georgia	Bulgaria	502452.536	1	502452.536
408	Croatia	Bulgaria	271785.866	0	0
409	Hungary	Bulgaria	1814001.168	0	0
410	Indonesia	Bulgaria	253033.882	0	0
411	India	Bulgaria	325427.187	0	0
412	Iran	Bulgaria	109752.563	0	0
413	Iraq	Bulgaria	85564.522	0	0
414	Israel	Bulgaria	179842.922	0	0
415	Jordan	Bulgaria	35192.849	0	0
416	Kazakhstan	Bulgaria	52343.243	0	0
417	Kyrgyzstan	Bulgaria	18143.848	0	0
418	Cambodia	Bulgaria	12774.168	0	0
419	Kuwait	Bulgaria	30601.816	0	0
420	Laos	Bulgaria	807.695	-1	-807.695
421	Lebanon	Bulgaria	164427.114	0	0
422	Sri Lanka	Bulgaria	12923.795	0	0
423	Lithuania	Bulgaria	166961.318	0	0
424	Latvia	Bulgaria	72278.651	0	0
425	Moldova	Bulgaria	125555.415	0	0
426	Maldives	Bulgaria	449.146	-1	-449.146
427	North Macedonia	Bulgaria	729040.051	1	729040.051
428	Myanmar	Bulgaria	10797.699	-1	-10797.699
429	Montenegro	Bulgaria	17904.164	0	0
430	Mongolia	Bulgaria	2547.72	-1	-2547.72
431	Malaysia	Bulgaria	105463.798	0	0
432	Nepal	Bulgaria	2599.691	-1	-2599.691
433	Oman	Bulgaria	15069.742	0	0
434	Pakistan	Bulgaria	47277.767	0	0
435	Philippines	Bulgaria	196185.735	0	0
436	Poland	Bulgaria	2008516.44	1	2008516.44
437	Palestine	Bulgaria	4675.43	0	0
438	Qatar	Bulgaria	21414.181	0	0
439	Romania	Bulgaria	5541583.737	1	5541583.737
440	Russia	Bulgaria	4305786.312	1	4305786.312
441	Saudi Arabia	Bulgaria	207753.611	0	0
442	Serbia	Bulgaria	1236647.338	0	0
443	Singapore	Bulgaria	98398.944	0	0
444	Slovakia	Bulgaria	824420.436	0	0
445	Slovenia	Bulgaria	481800.685	0	0
446	Syria	Bulgaria	29557.661	0	0
447	Thailand	Bulgaria	114150.797	0	0
448	Tajikistan	Bulgaria	552.257	-1	-552.257
449	Turkmenistan	Bulgaria	20999.565	0	0
450	Timor-Leste	Bulgaria	0	0	0
451	Turkey	Bulgaria	4828181.557	1	4828181.557
452	Ukraine	Bulgaria	1059202.095	0	0
453	Uzbekistan	Bulgaria	25965.22	0	0
454	Viet Nam	Bulgaria	126024.657	0	0
455	Yemen	Bulgaria	7992.543	0	0
456	Afghanistan	Bahrain	0	0	0
457	Albania	Bahrain	0	0	0
458	United Arab Emirates	Bahrain	0	0	0
459	Armenia	Bahrain	0	0	0
460	Azerbaijan	Bahrain	0	0	0
461	Bangladesh	Bahrain	0	0	0
462	Bulgaria	Bahrain	0	0	0
463	Bahrain	Bahrain	0	0	0
464	Bosnia and Herzegovina	Bahrain	786.151	-1	-786.151
465	Belarus	Bahrain	156.3	-1	-156.3
466	Brunei	Bahrain	77.933	-1	-77.933
467	Bhutan	Bahrain	0	0	0
468	China	Bahrain	1683418.485	1	1683418.485
469	Czech	Bahrain	40878.094	0	0
470	Egypt	Bahrain	439621.437	0	0
471	Estonia	Bahrain	1658.213	-1	-1658.213
472	Georgia	Bahrain	181.614	-1	-181.614
473	Croatia	Bahrain	7266.645	-1	-7266.645
474	Hungary	Bahrain	11753.466	0	0
475	Indonesia	Bahrain	225073.67	0	0
476	India	Bahrain	994078.004	0	0
477	Iran	Bahrain	0	0	0
478	Iraq	Bahrain	0	0	0
479	Israel	Bahrain	0	0	0
480	Jordan	Bahrain	207060.739	0	0
481	Kazakhstan	Bahrain	2153.777	-1	-2153.777
482	Kyrgyzstan	Bahrain	51.586	-1	-51.586
483	Cambodia	Bahrain	656.171	-1	-656.171
484	Kuwait	Bahrain	503193.239	0	0
485	Laos	Bahrain	37.6	-1	-37.6
486	Lebanon	Bahrain	0	0	0
487	Sri Lanka	Bahrain	51021.084	0	0
488	Lithuania	Bahrain	1300.522	-1	-1300.522
489	Latvia	Bahrain	6948.512	0	0
490	Moldova	Bahrain	693.99	-1	-693.99
491	Maldives	Bahrain	0	0	0
492	North Macedonia	Bahrain	237.119	-1	-237.119
493	Myanmar	Bahrain	17307.534	0	0
494	Montenegro	Bahrain	0	0	0
495	Mongolia	Bahrain	0.369	-1	-0.369
496	Malaysia	Bahrain	296075.718	0	0
497	Nepal	Bahrain	0	0	0
498	Oman	Bahrain	0	0	0
499	Pakistan	Bahrain	108133.181	0	0
500	Philippines	Bahrain	16821.188	0	0
501	Poland	Bahrain	106026.945	0	0
502	Palestine	Bahrain	3527.415	0	0
503	Qatar	Bahrain	0	0	0
504	Romania	Bahrain	305.115	-1	-305.115
505	Russia	Bahrain	46345.127	0	0
506	Saudi Arabia	Bahrain	2594844.82	1	2594844.82
507	Serbia	Bahrain	23762.115	0	0
508	Singapore	Bahrain	460313.062	0	0
509	Slovakia	Bahrain	12494.314	0	0
510	Slovenia	Bahrain	5587.074	-1	-5587.074
511	Syria	Bahrain	0	0	0
512	Thailand	Bahrain	457803.014	0	0
513	Tajikistan	Bahrain	0	0	0
514	Turkmenistan	Bahrain	0	0	0
515	Timor-Leste	Bahrain	0	0	0
516	Turkey	Bahrain	458173.386	0	0
517	Ukraine	Bahrain	12708.23	0	0
518	Uzbekistan	Bahrain	1.534	-1	-1.534
519	Viet Nam	Bahrain	0	0	0
520	Yemen	Bahrain	4582.247	0	0
521	Afghanistan	Bosnia and Herzegovina	0	0	0
522	Albania	Bosnia and Herzegovina	0	0	0
523	United Arab Emirates	Bosnia and Herzegovina	0	0	0
524	Armenia	Bosnia and Herzegovina	0	0	0
525	Azerbaijan	Bosnia and Herzegovina	0	0	0
526	Bangladesh	Bosnia and Herzegovina	0	0	0
527	Bulgaria	Bosnia and Herzegovina	0	0	0
528	Bahrain	Bosnia and Herzegovina	0	0	0
529	Bosnia and Herzegovina	Bosnia and Herzegovina	0	0	0
530	Belarus	Bosnia and Herzegovina	14600.052	0	0
531	Brunei	Bosnia and Herzegovina	20.365	-1	-20.365
532	Bhutan	Bosnia and Herzegovina	0	0	0
533	China	Bosnia and Herzegovina	906594.127	1	906594.127
534	Czech	Bosnia and Herzegovina	345799.324	0	0
535	Egypt	Bosnia and Herzegovina	34671.358	0	0
536	Estonia	Bosnia and Herzegovina	2654.141	-1	-2654.141
537	Georgia	Bosnia and Herzegovina	462.192	-1	-462.192
538	Croatia	Bosnia and Herzegovina	1938836.608	1	1938836.608
539	Hungary	Bosnia and Herzegovina	455250.068	0	0
540	Indonesia	Bosnia and Herzegovina	27441.135	0	0
541	India	Bosnia and Herzegovina	77854.322	0	0
542	Iran	Bosnia and Herzegovina	14372.829	0	0
543	Iraq	Bosnia and Herzegovina	4070.51	0	0
544	Israel	Bosnia and Herzegovina	9987.016	0	0
545	Jordan	Bosnia and Herzegovina	2302.699	-1	-2302.699
546	Kazakhstan	Bosnia and Herzegovina	3846.268	-1	-3846.268
547	Kyrgyzstan	Bosnia and Herzegovina	685.717	-1	-685.717
548	Cambodia	Bosnia and Herzegovina	8758.535	0	0
549	Kuwait	Bosnia and Herzegovina	3689.696	-1	-3689.696
550	Laos	Bosnia and Herzegovina	70.74	-1	-70.74
551	Lebanon	Bosnia and Herzegovina	1651.871	-1	-1651.871
552	Sri Lanka	Bosnia and Herzegovina	1819.52	-1	-1819.52
553	Lithuania	Bosnia and Herzegovina	17951.538	0	0
554	Latvia	Bosnia and Herzegovina	3311.188	-1	-3311.188
555	Moldova	Bosnia and Herzegovina	5620.815	0	0
556	Maldives	Bosnia and Herzegovina	0	0	0
557	North Macedonia	Bosnia and Herzegovina	166017.535	0	0
558	Myanmar	Bosnia and Herzegovina	5199.706	0	0
559	Montenegro	Bosnia and Herzegovina	211368.584	1	211368.584
560	Mongolia	Bosnia and Herzegovina	311.593	-1	-311.593
561	Malaysia	Bosnia and Herzegovina	15326.714	0	0
562	Nepal	Bosnia and Herzegovina	19.859	-1	-19.859
563	Oman	Bosnia and Herzegovina	1456.016	-1	-1456.016
564	Pakistan	Bosnia and Herzegovina	12440.564	0	0
565	Philippines	Bosnia and Herzegovina	2588.769	-1	-2588.769
566	Poland	Bosnia and Herzegovina	422503.692	0	0
567	Palestine	Bosnia and Herzegovina	30.968	-1	-30.968
568	Qatar	Bosnia and Herzegovina	6411.109	0	0
569	Romania	Bosnia and Herzegovina	204519.319	0	0
570	Russia	Bosnia and Herzegovina	357994.906	0	0
571	Saudi Arabia	Bosnia and Herzegovina	29125.013	0	0
572	Serbia	Bosnia and Herzegovina	1918822.971	1	1918822.971
573	Singapore	Bosnia and Herzegovina	7594.804	0	0
574	Slovakia	Bosnia and Herzegovina	162120.606	0	0
575	Slovenia	Bosnia and Herzegovina	1141946.224	1	1141946.224
576	Syria	Bosnia and Herzegovina	267.498	-1	-267.498
577	Thailand	Bosnia and Herzegovina	27172.46	0	0
578	Tajikistan	Bosnia and Herzegovina	5.429	-1	-5.429
579	Turkmenistan	Bosnia and Herzegovina	30.846	-1	-30.846
580	Timor-Leste	Bosnia and Herzegovina	0.63	-1	-0.63
581	Turkey	Bosnia and Herzegovina	744871.978	1	744871.978
582	Ukraine	Bosnia and Herzegovina	38859.129	0	0
583	Uzbekistan	Bosnia and Herzegovina	265.316	-1	-265.316
584	Viet Nam	Bosnia and Herzegovina	75756.95	0	0
585	Yemen	Bosnia and Herzegovina	469.558	-1	-469.558
586	Afghanistan	Belarus	0	0	0
587	Albania	Belarus	0	0	0
588	United Arab Emirates	Belarus	0	0	0
589	Armenia	Belarus	0	0	0
590	Azerbaijan	Belarus	0	0	0
591	Bangladesh	Belarus	0	0	0
592	Bulgaria	Belarus	0	0	0
593	Bahrain	Belarus	0	0	0
594	Bosnia and Herzegovina	Belarus	0	0	0
595	Belarus	Belarus	0	0	0
596	Brunei	Belarus	1067.271	-1	-1067.271
597	Bhutan	Belarus	40.2	-1	-40.2
598	China	Belarus	4578945.177	1	4578945.177
599	Czech	Belarus	404178.185	0	0
600	Egypt	Belarus	131238.983	0	0
601	Estonia	Belarus	485063.935	0	0
602	Georgia	Belarus	85028.359	0	0
603	Croatia	Belarus	27317.242	0	0
604	Hungary	Belarus	198488.723	0	0
605	Indonesia	Belarus	235937.083	0	0
606	India	Belarus	364795.135	0	0
607	Iran	Belarus	26886.9	0	0
608	Iraq	Belarus	27143.7	0	0
609	Israel	Belarus	153763.1	0	0
610	Jordan	Belarus	1070.165	-1	-1070.165
611	Kazakhstan	Belarus	809552.351	0	0
612	Kyrgyzstan	Belarus	54604.567	0	0
613	Cambodia	Belarus	5879.232	-1	-5879.232
614	Kuwait	Belarus	5158.524	-1	-5158.524
615	Laos	Belarus	36.632	-1	-36.632
616	Lebanon	Belarus	22727.1	0	0
617	Sri Lanka	Belarus	38274.329	0	0
618	Lithuania	Belarus	1258729.632	0	0
619	Latvia	Belarus	448247.673	0	0
620	Moldova	Belarus	214630.014	0	0
621	Maldives	Belarus	0	0	0
622	North Macedonia	Belarus	13687.295	0	0
623	Myanmar	Belarus	16273.882	0	0
624	Montenegro	Belarus	833.421	-1	-833.421
625	Mongolia	Belarus	33750.868	0	0
626	Malaysia	Belarus	90979.729	0	0
627	Nepal	Belarus	28.5	-1	-28.5
628	Oman	Belarus	3477.9	-1	-3477.9
629	Pakistan	Belarus	46877.901	0	0
630	Philippines	Belarus	17926.093	-1	-17926.093
631	Poland	Belarus	2538674.47	0	0
632	Palestine	Belarus	7072.9	0	0
633	Qatar	Belarus	10211.142	-1	-10211.142
634	Romania	Belarus	140837.837	0	0
635	Russia	Belarus	35272493.59	1	35272493.59
636	Saudi Arabia	Belarus	60124.559	0	0
637	Serbia	Belarus	135096.099	0	0
638	Singapore	Belarus	30632.27	0	0
639	Slovakia	Belarus	204688.909	0	0
640	Slovenia	Belarus	129001.155	0	0
641	Syria	Belarus	7213.7	0	0
642	Thailand	Belarus	108742.243	0	0
643	Tajikistan	Belarus	29625.3	0	0
644	Turkmenistan	Belarus	22094.6	0	0
645	Timor-Leste	Belarus	2.5	-1	-2.5
646	Turkey	Belarus	922819.95	0	0
647	Ukraine	Belarus	5434034.798	1	5434034.798
648	Uzbekistan	Belarus	330196.879	0	0
649	Viet Nam	Belarus	193624.619	0	0
650	Yemen	Belarus	15.5	-1	-15.5
651	Afghanistan	Brunei	0	0	0
652	Albania	Brunei	0	0	0
653	United Arab Emirates	Brunei	0	0	0
654	Armenia	Brunei	0	0	0
655	Azerbaijan	Brunei	0	0	0
656	Bangladesh	Brunei	0	0	0
657	Bulgaria	Brunei	0	0	0
658	Bahrain	Brunei	0	0	0
659	Bosnia and Herzegovina	Brunei	0	0	0
660	Belarus	Brunei	0	0	0
661	Brunei	Brunei	0	0	0
662	Bhutan	Brunei	0	0	0
663	China	Brunei	1123392.387	1	1123392.387
664	Czech	Brunei	8163.99	0	0
665	Egypt	Brunei	3723.703	0	0
666	Estonia	Brunei	319.46	-1	-319.46
667	Georgia	Brunei	160.005	-1	-160.005
668	Croatia	Brunei	2.299	-1	-2.299
669	Hungary	Brunei	14802.134	0	0
670	Indonesia	Brunei	161162.215	0	0
671	India	Brunei	683604.27	1	683604.27
672	Iran	Brunei	144.292	-1	-144.292
673	Iraq	Brunei	59521.001	0	0
674	Israel	Brunei	35.124	-1	-35.124
675	Jordan	Brunei	18.947	-1	-18.947
676	Kazakhstan	Brunei	203657.209	0	0
677	Kyrgyzstan	Brunei	9.375	-1	-9.375
678	Cambodia	Brunei	19688.88	0	0
679	Kuwait	Brunei	32.908	-1	-32.908
680	Laos	Brunei	42.008	-1	-42.008
681	Lebanon	Brunei	197.835	-1	-197.835
682	Sri Lanka	Brunei	4059.099	0	0
683	Lithuania	Brunei	633.36	-1	-633.36
684	Latvia	Brunei	14.992	-1	-14.992
685	Moldova	Brunei	14.572	-1	-14.572
686	Maldives	Brunei	85.403	-1	-85.403
687	North Macedonia	Brunei	2.326	-1	-2.326
688	Myanmar	Brunei	763.62	-1	-763.62
689	Montenegro	Brunei	0.967	-1	-0.967
690	Mongolia	Brunei	1.075	-1	-1.075
691	Malaysia	Brunei	1073365.016	1	1073365.016
692	Nepal	Brunei	130.572	-1	-130.572
693	Oman	Brunei	332.161	-1	-332.161
694	Pakistan	Brunei	16648.514	0	0
695	Philippines	Brunei	126646.693	0	0
696	Poland	Brunei	2538.085	0	0
697	Palestine	Brunei	8.287	-1	-8.287
698	Qatar	Brunei	32465.992	0	0
699	Romania	Brunei	2831.5	0	0
700	Russia	Brunei	637.719	-1	-637.719
701	Saudi Arabia	Brunei	3413.962	0	0
702	Serbia	Brunei	296.183	-1	-296.183
703	Singapore	Brunei	1059549.506	1	1059549.506
704	Slovakia	Brunei	808.232	-1	-808.232
705	Slovenia	Brunei	224.825	-1	-224.825
706	Syria	Brunei	0	0	0
707	Thailand	Brunei	630922.438	1	630922.438
708	Tajikistan	Brunei	0.203	-1	-0.203
709	Turkmenistan	Brunei	2.43	-1	-2.43
710	Timor-Leste	Brunei	9.376	-1	-9.376
711	Turkey	Brunei	6710.098	0	0
712	Ukraine	Brunei	596.825	-1	-596.825
713	Uzbekistan	Brunei	0	0	0
714	Viet Nam	Brunei	307129.068	0	0
715	Yemen	Brunei	59.222	-1	-59.222
716	Afghanistan	Bhutan	0	0	0
717	Albania	Bhutan	0	0	0
718	United Arab Emirates	Bhutan	0	0	0
719	Armenia	Bhutan	0	0	0
720	Azerbaijan	Bhutan	0	0	0
721	Bangladesh	Bhutan	0	0	0
722	Bulgaria	Bhutan	0	0	0
723	Bahrain	Bhutan	0	0	0
724	Bosnia and Herzegovina	Bhutan	0	0	0
725	Belarus	Bhutan	0	0	0
726	Brunei	Bhutan	0	0	0
727	Bhutan	Bhutan	0	0	0
728	China	Bhutan	10851.023	0	0
729	Czech	Bhutan	7.856	-1	-7.856
730	Egypt	Bhutan	0	0	0
731	Estonia	Bhutan	0.997	-1	-0.997
732	Georgia	Bhutan	3.01	-1	-3.01
733	Croatia	Bhutan	0.644	-1	-0.644
734	Hungary	Bhutan	43.147	-1	-43.147
735	Indonesia	Bhutan	1437.044	0	0
736	India	Bhutan	943586.232	1	943586.232
737	Iran	Bhutan	0	0	0
738	Iraq	Bhutan	0	0	0
739	Israel	Bhutan	1	-1	-1
740	Jordan	Bhutan	0	0	0
741	Kazakhstan	Bhutan	0	0	0
742	Kyrgyzstan	Bhutan	0	0	0
743	Cambodia	Bhutan	8.49	-1	-8.49
744	Kuwait	Bhutan	1.384	-1	-1.384
745	Laos	Bhutan	0	0	0
746	Lebanon	Bhutan	0	0	0
747	Sri Lanka	Bhutan	0.109	-1	-0.109
748	Lithuania	Bhutan	5.791	-1	-5.791
749	Latvia	Bhutan	0	0	0
750	Moldova	Bhutan	0	0	0
751	Maldives	Bhutan	0	0	0
752	North Macedonia	Bhutan	0	0	0
753	Myanmar	Bhutan	0	0	0
754	Montenegro	Bhutan	0	0	0
755	Mongolia	Bhutan	0	0	0
756	Malaysia	Bhutan	1288.981	0	0
757	Nepal	Bhutan	0	0	0
758	Oman	Bhutan	0	0	0
759	Pakistan	Bhutan	250.269	-1	-250.269
760	Philippines	Bhutan	66.999	-1	-66.999
761	Poland	Bhutan	436.041	-1	-436.041
762	Palestine	Bhutan	0	0	0
763	Qatar	Bhutan	0	0	0
764	Romania	Bhutan	2.127	-1	-2.127
765	Russia	Bhutan	0.104	-1	-0.104
766	Saudi Arabia	Bhutan	4.389	-1	-4.389
767	Serbia	Bhutan	0	0	0
768	Singapore	Bhutan	6758.794	0	0
769	Slovakia	Bhutan	73.89	-1	-73.89
770	Slovenia	Bhutan	255.959	-1	-255.959
771	Syria	Bhutan	0	0	0
772	Thailand	Bhutan	41581.31	0	0
773	Tajikistan	Bhutan	0	0	0
774	Turkmenistan	Bhutan	0	0	0
775	Timor-Leste	Bhutan	0	0	0
776	Turkey	Bhutan	1584.003	0	0
777	Ukraine	Bhutan	19.668	-1	-19.668
778	Uzbekistan	Bhutan	0	0	0
779	Viet Nam	Bhutan	0	0	0
780	Yemen	Bhutan	35.037	-1	-35.037
781	Afghanistan	China	0	0	0
782	Albania	China	0	0	0
783	United Arab Emirates	China	0	0	0
784	Armenia	China	0	0	0
785	Azerbaijan	China	0	0	0
786	Bangladesh	China	0	0	0
787	Bulgaria	China	0	0	0
788	Bahrain	China	0	0	0
789	Bosnia and Herzegovina	China	0	0	0
790	Belarus	China	0	0	0
791	Brunei	China	0	0	0
792	Bhutan	China	0	0	0
793	China	China	0	0	0
794	Czech	China	32965445.7	1	32965445.7
795	Egypt	China	13036663.16	1	13036663.16
796	Estonia	China	1813095.694	1	1813095.694
797	Georgia	China	939756.12	1	939756.12
798	Croatia	China	949507.396	0	0
799	Hungary	China	10905321.64	1	10905321.64
800	Indonesia	China	78871204.89	1	78871204.89
801	India	China	86372157.42	1	86372157.42
802	Iran	China	23010284.84	1	23010284.84
803	Iraq	China	33280164.18	1	33280164.18
804	Israel	China	15392506.47	1	15392506.47
805	Jordan	China	3519935.539	1	3519935.539
806	Kazakhstan	China	15822382.09	1	15822382.09
807	Kyrgyzstan	China	1800931.402	1	1800931.402
808	Cambodia	China	9029672.389	1	9029672.389
809	Kuwait	China	19404959.16	1	19404959.16
810	Laos	China	3838764.948	1	3838764.948
811	Lebanon	China	1702008.893	1	1702008.893
812	Sri Lanka	China	4429394.454	1	4429394.454
813	Lithuania	China	1476757.833	0	0
814	Latvia	China	766326.957	0	0
815	Moldova	China	648973.481	1	648973.481
816	Maldives	China	375719.01	1	375719.01
817	North Macedonia	China	693848.205	1	693848.205
818	Myanmar	China	12828408.01	1	12828408.01
819	Montenegro	China	274068.059	1	274068.059
820	Mongolia	China	8301846.126	1	8301846.126
821	Malaysia	China	113986099.7	1	113986099.7
822	Nepal	China	1516934.533	1	1516934.533
823	Oman	China	22480834.8	1	22480834.8
824	Pakistan	China	14188422.93	1	14188422.93
825	Philippines	China	46924161.91	1	46924161.91
826	Poland	China	34358277.82	1	34358277.82
827	Palestine	China	447412.67	1	447412.67
828	Qatar	China	12172858.28	1	12172858.28
829	Romania	China	7418321.385	1	7418321.385
830	Russia	China	114336243	1	114336243
831	Saudi Arabia	China	81323894.96	1	81323894.96
832	Serbia	China	2870406.301	1	2870406.301
833	Singapore	China	79330113.73	1	79330113.73
834	Slovakia	China	11751547.81	1	11751547.81
835	Slovenia	China	2851843.421	1	2851843.421
836	Syria	China	1317197.936	1	1317197.936
837	Thailand	China	91893954.32	1	91893954.32
838	Tajikistan	China	1696866.837	1	1696866.837
839	Turkmenistan	China	9116721.989	1	9116721.989
840	Timor-Leste	China	24560.945	1	24560.945
841	Turkey	China	22604764.78	1	22604764.78
842	Ukraine	China	13708622.29	1	13708622.29
843	Uzbekistan	China	7232886.071	1	7232886.071
844	Viet Nam	China	139663637.5	1	139663637.5
845	Yemen	China	1353734.245	1	1353734.245
846	Afghanistan	Czech	0	0	0
847	Albania	Czech	0	0	0
848	United Arab Emirates	Czech	0	0	0
849	Armenia	Czech	0	0	0
850	Azerbaijan	Czech	0	0	0
851	Bangladesh	Czech	0	0	0
852	Bulgaria	Czech	0	0	0
853	Bahrain	Czech	0	0	0
854	Bosnia and Herzegovina	Czech	0	0	0
855	Belarus	Czech	0	0	0
856	Brunei	Czech	0	0	0
857	Bhutan	Czech	0	0	0
858	China	Czech	0	0	0
859	Czech	Czech	0	0	0
860	Egypt	Czech	483677.467	0	0
861	Estonia	Czech	415860.334	0	0
862	Georgia	Czech	117962.525	0	0
863	Croatia	Czech	934916.208	0	0
864	Hungary	Czech	9996555.944	1	9996555.944
865	Indonesia	Czech	553203.235	0	0
866	India	Czech	1185871.417	0	0
867	Iran	Czech	40440.51	0	0
868	Iraq	Czech	56174.342	0	0
869	Israel	Czech	1172395.023	0	0
870	Jordan	Czech	41448.259	0	0
871	Kazakhstan	Czech	844811.37	0	0
872	Kyrgyzstan	Czech	9067.968	0	0
873	Cambodia	Czech	258112.042	0	0
874	Kuwait	Czech	113907.771	0	0
875	Laos	Czech	20584.248	0	0
876	Lebanon	Czech	53887.174	0	0
877	Sri Lanka	Czech	83553.592	0	0
878	Lithuania	Czech	1056230.127	0	0
879	Latvia	Czech	391830.322	0	0
880	Moldova	Czech	179981.146	0	0
881	Maldives	Czech	8711.744	0	0
882	North Macedonia	Czech	499328.787	1	499328.787
883	Myanmar	Czech	115698.418	0	0
884	Montenegro	Czech	51775.767	0	0
885	Mongolia	Czech	10263.886	0	0
886	Malaysia	Czech	1881372.949	0	0
887	Nepal	Czech	5887.797	0	0
888	Oman	Czech	72062.697	0	0
889	Pakistan	Czech	250535.163	0	0
890	Philippines	Czech	579942.033	0	0
891	Poland	Czech	21905799.39	1	21905799.39
892	Palestine	Czech	28349.644	0	0
893	Qatar	Czech	156723.075	0	0
894	Romania	Czech	5463880.054	1	5463880.054
895	Russia	Czech	8714302.383	1	8714302.383
896	Saudi Arabia	Czech	774054.538	0	0
897	Serbia	Czech	1280084.376	0	0
898	Singapore	Czech	1010995.396	0	0
899	Slovakia	Czech	17180641.66	1	17180641.66
900	Slovenia	Czech	1646650.433	1	1646650.433
901	Syria	Czech	5942.317	0	0
902	Thailand	Czech	1583145.951	0	0
903	Tajikistan	Czech	7083.923	0	0
904	Turkmenistan	Czech	7719.625	0	0
905	Timor-Leste	Czech	49.14	-1	-49.14
906	Turkey	Czech	4012872.234	0	0
907	Ukraine	Czech	2385419.289	0	0
908	Uzbekistan	Czech	152696.463	0	0
909	Viet Nam	Czech	1288989.545	0	0
910	Yemen	Czech	194.642	-1	-194.642
911	Afghanistan	Egypt	0	0	0
912	Albania	Egypt	0	0	0
913	United Arab Emirates	Egypt	0	0	0
914	Armenia	Egypt	0	0	0
915	Azerbaijan	Egypt	0	0	0
916	Bangladesh	Egypt	0	0	0
917	Bulgaria	Egypt	0	0	0
918	Bahrain	Egypt	0	0	0
919	Bosnia and Herzegovina	Egypt	0	0	0
920	Belarus	Egypt	0	0	0
921	Brunei	Egypt	0	0	0
922	Bhutan	Egypt	0	0	0
923	China	Egypt	0	0	0
924	Czech	Egypt	0	0	0
925	Egypt	Egypt	0	0	0
926	Estonia	Egypt	41203.184	0	0
927	Georgia	Egypt	51211.416	0	0
928	Croatia	Egypt	126365.183	0	0
929	Hungary	Egypt	358606.352	0	0
930	Indonesia	Egypt	1298411.769	0	0
931	India	Egypt	4956715.023	1	4956715.023
932	Iran	Egypt	14472.994	-1	-14472.994
933	Iraq	Egypt	550498.383	0	0
934	Israel	Egypt	177865.917	0	0
935	Jordan	Egypt	960646.838	0	0
936	Kazakhstan	Egypt	87256.024	0	0
937	Kyrgyzstan	Egypt	3936.648	0	0
938	Cambodia	Egypt	6284.057	-1	-6284.057
939	Kuwait	Egypt	2529034.249	0	0
940	Laos	Egypt	52.776	-1	-52.776
941	Lebanon	Egypt	526853.429	0	0
942	Sri Lanka	Egypt	40382.061	0	0
943	Lithuania	Egypt	70581.634	0	0
944	Latvia	Egypt	62349.657	0	0
945	Moldova	Egypt	16494.118	0	0
946	Maldives	Egypt	3517.024	0	0
947	North Macedonia	Egypt	10120.274	0	0
948	Myanmar	Egypt	6597.325	-1	-6597.325
949	Montenegro	Egypt	1989.594	0	0
950	Mongolia	Egypt	922.661	-1	-922.661
951	Malaysia	Egypt	668896.648	0	0
952	Nepal	Egypt	449.068	-1	-449.068
953	Oman	Egypt	453823.814	0	0
954	Pakistan	Egypt	369153.765	0	0
955	Philippines	Egypt	37925.011	0	0
956	Poland	Egypt	788383.401	0	0
957	Palestine	Egypt	73378.601	0	0
958	Qatar	Egypt	23885.349	0	0
959	Romania	Egypt	1006005.695	0	0
960	Russia	Egypt	4102546.026	1	4102546.026
961	Saudi Arabia	Egypt	7585890.697	1	7585890.697
962	Serbia	Egypt	153220.172	0	0
963	Singapore	Egypt	631714.364	0	0
964	Slovakia	Egypt	438385.093	0	0
965	Slovenia	Egypt	171043.576	0	0
966	Syria	Egypt	374673.943	0	0
967	Thailand	Egypt	1079526.847	0	0
968	Tajikistan	Egypt	258.661	-1	-258.661
969	Turkmenistan	Egypt	395.511	-1	-395.511
970	Timor-Leste	Egypt	0	0	0
971	Turkey	Egypt	5573836.046	1	5573836.046
972	Ukraine	Egypt	2290947.569	0	0
973	Uzbekistan	Egypt	31965.283	0	0
974	Viet Nam	Egypt	1060744.676	0	0
975	Yemen	Egypt	180919.871	0	0
976	Afghanistan	Estonia	0	0	0
977	Albania	Estonia	0	0	0
978	United Arab Emirates	Estonia	0	0	0
979	Armenia	Estonia	0	0	0
980	Azerbaijan	Estonia	0	0	0
981	Bangladesh	Estonia	0	0	0
982	Bulgaria	Estonia	0	0	0
983	Bahrain	Estonia	0	0	0
984	Bosnia and Herzegovina	Estonia	0	0	0
985	Belarus	Estonia	0	0	0
986	Brunei	Estonia	0	0	0
987	Bhutan	Estonia	0	0	0
988	China	Estonia	0	0	0
989	Czech	Estonia	0	0	0
990	Egypt	Estonia	0	0	0
991	Estonia	Estonia	0	0	0
992	Georgia	Estonia	15227.684	0	0
993	Croatia	Estonia	17114.057	0	0
994	Hungary	Estonia	170814.005	0	0
995	Indonesia	Estonia	153294.199	0	0
996	India	Estonia	145778.093	0	0
997	Iran	Estonia	2812.397	-1	-2812.397
998	Iraq	Estonia	1432.621	-1	-1432.621
999	Israel	Estonia	84245.697	0	0
1000	Jordan	Estonia	3172.621	-1	-3172.621
1001	Kazakhstan	Estonia	59967.835	0	0
1002	Kyrgyzstan	Estonia	1155.407	-1	-1155.407
1003	Cambodia	Estonia	14805.592	0	0
1004	Kuwait	Estonia	5333.497	-1	-5333.497
1005	Laos	Estonia	294.874	-1	-294.874
1006	Lebanon	Estonia	1780.094	-1	-1780.094
1007	Sri Lanka	Estonia	9614.852	0	0
1008	Lithuania	Estonia	2420563.167	1	2420563.167
1009	Latvia	Estonia	2315728.652	1	2315728.652
1010	Moldova	Estonia	8517.416	0	0
1011	Maldives	Estonia	270.8	-1	-270.8
1012	North Macedonia	Estonia	3961.246	0	0
1013	Myanmar	Estonia	6251.089	0	0
1014	Montenegro	Estonia	1081.622	0	0
1015	Mongolia	Estonia	786.374	-1	-786.374
1016	Malaysia	Estonia	113215.699	0	0
1017	Nepal	Estonia	98.053	-1	-98.053
1018	Oman	Estonia	3062.012	-1	-3062.012
1019	Pakistan	Estonia	29555.092	0	0
1020	Philippines	Estonia	21906.018	0	0
1021	Poland	Estonia	1171543.847	1	1171543.847
1022	Palestine	Estonia	696.035	-1	-696.035
1023	Qatar	Estonia	28105.716	0	0
1024	Romania	Estonia	133613.193	0	0
1025	Russia	Estonia	2269993.204	1	2269993.204
1026	Saudi Arabia	Estonia	170884.262	0	0
1027	Serbia	Estonia	21586.398	0	0
1028	Singapore	Estonia	107771.55	0	0
1029	Slovakia	Estonia	135561.901	0	0
1030	Slovenia	Estonia	55603.05	0	0
1031	Syria	Estonia	499.399	-1	-499.399
1032	Thailand	Estonia	99856.131	0	0
1033	Tajikistan	Estonia	70.422	-1	-70.422
1034	Turkmenistan	Estonia	1191.226	-1	-1191.226
1035	Timor-Leste	Estonia	0	0	0
1036	Turkey	Estonia	385940.096	0	0
1037	Ukraine	Estonia	294401.802	0	0
1038	Uzbekistan	Estonia	58833.203	0	0
1039	Viet Nam	Estonia	116075.57	0	0
1040	Yemen	Estonia	42.213	-1	-42.213
1041	Afghanistan	Georgia	0	0	0
1042	Albania	Georgia	0	0	0
1043	United Arab Emirates	Georgia	0	0	0
1044	Armenia	Georgia	0	0	0
1045	Azerbaijan	Georgia	0	0	0
1046	Bangladesh	Georgia	0	0	0
1047	Bulgaria	Georgia	0	0	0
1048	Bahrain	Georgia	0	0	0
1049	Bosnia and Herzegovina	Georgia	0	0	0
1050	Belarus	Georgia	0	0	0
1051	Brunei	Georgia	0	0	0
1052	Bhutan	Georgia	0	0	0
1053	China	Georgia	0	0	0
1054	Czech	Georgia	0	0	0
1055	Egypt	Georgia	0	0	0
1056	Estonia	Georgia	0	0	0
1057	Georgia	Georgia	0	0	0
1058	Croatia	Georgia	8588.127	0	0
1059	Hungary	Georgia	47282.088	0	0
1060	Indonesia	Georgia	16023.292	0	0
1061	India	Georgia	57645.611	0	0
1062	Iran	Georgia	225701.001	0	0
1063	Iraq	Georgia	20139.332	0	0
1064	Israel	Georgia	27488.625	0	0
1065	Jordan	Georgia	1002.245	-1	-1002.245
1066	Kazakhstan	Georgia	73082.988	0	0
1067	Kyrgyzstan	Georgia	8967.851	0	0
1068	Cambodia	Georgia	141.077	-1	-141.077
1069	Kuwait	Georgia	6503.391	0	0
1070	Laos	Georgia	8.9	-1	-8.9
1071	Lebanon	Georgia	6067.295	0	0
1072	Sri Lanka	Georgia	2867.046	-1	-2867.046
1073	Lithuania	Georgia	78909.214	0	0
1074	Latvia	Georgia	40551.283	0	0
1075	Moldova	Georgia	14379.265	0	0
1076	Maldives	Georgia	0	0	0
1077	North Macedonia	Georgia	1768.376	-1	-1768.376
1078	Myanmar	Georgia	40.932	-1	-40.932
1079	Montenegro	Georgia	398.985	-1	-398.985
1080	Mongolia	Georgia	1360.697	-1	-1360.697
1081	Malaysia	Georgia	14019.902	0	0
1082	Nepal	Georgia	33.536	-1	-33.536
1083	Oman	Georgia	87.783	-1	-87.783
1084	Pakistan	Georgia	4016.856	0	0
1085	Philippines	Georgia	29673.049	0	0
1086	Poland	Georgia	196625.14	0	0
1087	Palestine	Georgia	42.138	-1	-42.138
1088	Qatar	Georgia	4291.718	0	0
1089	Romania	Georgia	228898.807	0	0
1090	Russia	Georgia	1425490.611	1	1425490.611
1091	Saudi Arabia	Georgia	14012.949	0	0
1092	Serbia	Georgia	8720.912	0	0
1093	Singapore	Georgia	18608.368	0	0
1094	Slovakia	Georgia	14104.066	0	0
1095	Slovenia	Georgia	29541.531	0	0
1096	Syria	Georgia	344.675	-1	-344.675
1097	Thailand	Georgia	23914.131	0	0
1098	Tajikistan	Georgia	3081.51	0	0
1099	Turkmenistan	Georgia	124306.743	0	0
1100	Timor-Leste	Georgia	0	0	0
1101	Turkey	Georgia	1887080.65	1	1887080.65
1102	Ukraine	Georgia	597554.91	1	597554.91
1103	Uzbekistan	Georgia	109061.51	0	0
1104	Viet Nam	Georgia	8443.776	0	0
1105	Yemen	Georgia	4.998	-1	-4.998
1106	Afghanistan	Croatia	0	0	0
1107	Albania	Croatia	0	0	0
1108	United Arab Emirates	Croatia	0	0	0
1109	Armenia	Croatia	0	0	0
1110	Azerbaijan	Croatia	0	0	0
1111	Bangladesh	Croatia	0	0	0
1112	Bulgaria	Croatia	0	0	0
1113	Bahrain	Croatia	0	0	0
1114	Bosnia and Herzegovina	Croatia	0	0	0
1115	Belarus	Croatia	0	0	0
1116	Brunei	Croatia	0	0	0
1117	Bhutan	Croatia	0	0	0
1118	China	Croatia	0	0	0
1119	Czech	Croatia	0	0	0
1120	Egypt	Croatia	0	0	0
1121	Estonia	Croatia	0	0	0
1122	Georgia	Croatia	0	0	0
1123	Croatia	Croatia	0	0	0
1124	Hungary	Croatia	3241087.906	1	3241087.906
1125	Indonesia	Croatia	31726.247	0	0
1126	India	Croatia	179483.986	0	0
1127	Iran	Croatia	13038.619	0	0
1128	Iraq	Croatia	141993.083	0	0
1129	Israel	Croatia	107578.3	0	0
1130	Jordan	Croatia	12624.611	0	0
1131	Kazakhstan	Croatia	17966.952	0	0
1132	Kyrgyzstan	Croatia	321.34	-1	-321.34
1133	Cambodia	Croatia	3169.819	-1	-3169.819
1134	Kuwait	Croatia	3927.913	-1	-3927.913
1135	Laos	Croatia	7859.832	0	0
1136	Lebanon	Croatia	22693.938	0	0
1137	Sri Lanka	Croatia	2679.511	-1	-2679.511
1138	Lithuania	Croatia	63605.557	0	0
1139	Latvia	Croatia	25234.971	0	0
1140	Moldova	Croatia	8377.244	0	0
1141	Maldives	Croatia	663.744	-1	-663.744
1142	North Macedonia	Croatia	174600.025	0	0
1143	Myanmar	Croatia	8472.215	0	0
1144	Montenegro	Croatia	178928.297	1	178928.297
1145	Mongolia	Croatia	533.365	-1	-533.365
1146	Malaysia	Croatia	19945.714	0	0
1147	Nepal	Croatia	199.93	-1	-199.93
1148	Oman	Croatia	4337.68	-1	-4337.68
1149	Pakistan	Croatia	21019.245	0	0
1150	Philippines	Croatia	12298.105	0	0
1151	Poland	Croatia	1263986.174	1	1263986.174
1152	Palestine	Croatia	637.441	-1	-637.441
1153	Qatar	Croatia	38405.508	0	0
1154	Romania	Croatia	547503.384	0	0
1155	Russia	Croatia	525603.346	0	0
1156	Saudi Arabia	Croatia	160217.488	0	0
1157	Serbia	Croatia	1248563.238	1	1248563.238
1158	Singapore	Croatia	33350.965	0	0
1159	Slovakia	Croatia	679802.998	0	0
1160	Slovenia	Croatia	4747807.537	1	4747807.537
1161	Syria	Croatia	38.789	-1	-38.789
1162	Thailand	Croatia	35349.657	0	0
1163	Tajikistan	Croatia	3704.733	0	0
1164	Turkmenistan	Croatia	40836.455	0	0
1165	Timor-Leste	Croatia	0	0	0
1166	Turkey	Croatia	648505.433	0	0
1167	Ukraine	Croatia	92593.351	0	0
1168	Uzbekistan	Croatia	6460.883	-1	-6460.883
1169	Viet Nam	Croatia	69887.756	0	0
1170	Yemen	Croatia	286.738	-1	-286.738
1171	Afghanistan	Hungary	0	0	0
1172	Albania	Hungary	0	0	0
1173	United Arab Emirates	Hungary	0	0	0
1174	Armenia	Hungary	0	0	0
1175	Azerbaijan	Hungary	0	0	0
1176	Bangladesh	Hungary	0	0	0
1177	Bulgaria	Hungary	0	0	0
1178	Bahrain	Hungary	0	0	0
1179	Bosnia and Herzegovina	Hungary	0	0	0
1180	Belarus	Hungary	0	0	0
1181	Brunei	Hungary	0	0	0
1182	Bhutan	Hungary	0	0	0
1183	China	Hungary	0	0	0
1184	Czech	Hungary	0	0	0
1185	Egypt	Hungary	0	0	0
1186	Estonia	Hungary	0	0	0
1187	Georgia	Hungary	0	0	0
1188	Croatia	Hungary	0	0	0
1189	Hungary	Hungary	0	0	0
1190	Indonesia	Hungary	238692.251	0	0
1191	India	Hungary	681147.53	0	0
1192	Iran	Hungary	41095.387	0	0
1193	Iraq	Hungary	304096.734	0	0
1194	Israel	Hungary	663515.395	0	0
1195	Jordan	Hungary	30638.686	0	0
1196	Kazakhstan	Hungary	418101.291	0	0
1197	Kyrgyzstan	Hungary	6916.694	0	0
1198	Cambodia	Hungary	3404.272	-1	-3404.272
1199	Kuwait	Hungary	98694.486	0	0
1200	Laos	Hungary	1623.223	-1	-1623.223
1201	Lebanon	Hungary	43240.44	0	0
1202	Sri Lanka	Hungary	44059.278	0	0
1203	Lithuania	Hungary	427467.919	0	0
1204	Latvia	Hungary	229704.615	0	0
1205	Moldova	Hungary	120807.232	0	0
1206	Maldives	Hungary	187.231	-1	-187.231
1207	North Macedonia	Hungary	365123.784	0	0
1208	Myanmar	Hungary	15017.999	0	0
1209	Montenegro	Hungary	89313.509	0	0
1210	Mongolia	Hungary	9822.491	0	0
1211	Malaysia	Hungary	710227.118	0	0
1212	Nepal	Hungary	998.445	-1	-998.445
1213	Oman	Hungary	16820.727	-1	-16820.727
1214	Pakistan	Hungary	49744.992	0	0
1215	Philippines	Hungary	190756.233	0	0
1216	Poland	Hungary	10692132.21	1	10692132.21
1217	Palestine	Hungary	12387.91	0	0
1218	Qatar	Hungary	102285.42	0	0
1219	Romania	Hungary	9894904.426	1	9894904.426
1220	Russia	Hungary	6745887.194	1	6745887.194
1221	Saudi Arabia	Hungary	344213.065	0	0
1222	Serbia	Hungary	2190042.124	1	2190042.124
1223	Singapore	Hungary	715297.158	0	0
1224	Slovakia	Hungary	10420038.16	1	10420038.16
1225	Slovenia	Hungary	2643971.34	1	2643971.34
1226	Syria	Hungary	14641.068	0	0
1227	Thailand	Hungary	652791.42	0	0
1228	Tajikistan	Hungary	2175.217	-1	-2175.217
1229	Turkmenistan	Hungary	15047.323	0	0
1230	Timor-Leste	Hungary	0	0	0
1231	Turkey	Hungary	2534739.833	0	0
1232	Ukraine	Hungary	3060224.244	0	0
1233	Uzbekistan	Hungary	70957.388	0	0
1234	Viet Nam	Hungary	878363.43	0	0
1235	Yemen	Hungary	1148.183	-1	-1148.183
1236	Afghanistan	Indonesia	0	0	0
1237	Albania	Indonesia	0	0	0
1238	United Arab Emirates	Indonesia	0	0	0
1239	Armenia	Indonesia	0	0	0
1240	Azerbaijan	Indonesia	0	0	0
1241	Bangladesh	Indonesia	0	0	0
1242	Bulgaria	Indonesia	0	0	0
1243	Bahrain	Indonesia	0	0	0
1244	Bosnia and Herzegovina	Indonesia	0	0	0
1245	Belarus	Indonesia	0	0	0
1246	Brunei	Indonesia	0	0	0
1247	Bhutan	Indonesia	0	0	0
1248	China	Indonesia	0	0	0
1249	Czech	Indonesia	0	0	0
1250	Egypt	Indonesia	0	0	0
1251	Estonia	Indonesia	0	0	0
1252	Georgia	Indonesia	0	0	0
1253	Croatia	Indonesia	0	0	0
1254	Hungary	Indonesia	0	0	0
1255	Indonesia	Indonesia	0	0	0
1256	India	Indonesia	19847500.39	1	19847500.39
1257	Iran	Indonesia	141607.625	0	0
1258	Iraq	Indonesia	169084.036	0	0
1259	Israel	Indonesia	206992.064	0	0
1260	Jordan	Indonesia	300388.22	0	0
1261	Kazakhstan	Indonesia	417715.431	0	0
1262	Kyrgyzstan	Indonesia	2525.941	0	0
1263	Cambodia	Indonesia	815084.544	0	0
1264	Kuwait	Indonesia	579797.498	0	0
1265	Laos	Indonesia	62124.759	0	0
1266	Lebanon	Indonesia	84766.322	0	0
1267	Sri Lanka	Indonesia	468463.769	0	0
1268	Lithuania	Indonesia	64325.939	0	0
1269	Latvia	Indonesia	37832.479	0	0
1270	Moldova	Indonesia	38659.025	0	0
1271	Maldives	Indonesia	43741.589	0	0
1272	North Macedonia	Indonesia	39834.439	0	0
1273	Myanmar	Indonesia	1089122.081	0	0
1274	Montenegro	Indonesia	8305.334	0	0
1275	Mongolia	Indonesia	21265.172	0	0
1276	Malaysia	Indonesia	17133679.41	1	17133679.41
1277	Nepal	Indonesia	52115.278	0	0
1278	Oman	Indonesia	754280.27	0	0
1279	Pakistan	Indonesia	2591868.15	1	2591868.15
1280	Philippines	Indonesia	8121178.536	1	8121178.536
1281	Poland	Indonesia	993643.316	0	0
1282	Palestine	Indonesia	8001.236	0	0
1283	Qatar	Indonesia	1140048.877	0	0
1284	Romania	Indonesia	179385.761	0	0
1285	Russia	Indonesia	2886862.704	0	0
1286	Saudi Arabia	Indonesia	5730643.114	0	0
1287	Serbia	Indonesia	75297.174	0	0
1288	Singapore	Indonesia	29464923	1	29464923
1289	Slovakia	Indonesia	154318.241	0	0
1290	Slovenia	Indonesia	157821.332	0	0
1291	Syria	Indonesia	44873.507	0	0
1292	Thailand	Indonesia	16078711	1	16078711
1293	Tajikistan	Indonesia	1398.019	-1	-1398.019
1294	Turkmenistan	Indonesia	2243.285	-1	-2243.285
1295	Timor-Leste	Indonesia	6593.64	0	0
1296	Turkey	Indonesia	1694523.346	0	0
1297	Ukraine	Indonesia	1304003.181	0	0
1298	Uzbekistan	Indonesia	42730.051	0	0
1299	Viet Nam	Indonesia	9557310.24	0	0
1300	Yemen	Indonesia	31890.28	0	0
1301	Afghanistan	India	0	0	0
1302	Albania	India	0	0	0
1303	United Arab Emirates	India	0	0	0
1304	Armenia	India	0	0	0
1305	Azerbaijan	India	0	0	0
1306	Bangladesh	India	0	0	0
1307	Bulgaria	India	0	0	0
1308	Bahrain	India	0	0	0
1309	Bosnia and Herzegovina	India	0	0	0
1310	Belarus	India	0	0	0
1311	Brunei	India	0	0	0
1312	Bhutan	India	0	0	0
1313	China	India	0	0	0
1314	Czech	India	0	0	0
1315	Egypt	India	0	0	0
1316	Estonia	India	0	0	0
1317	Georgia	India	0	0	0
1318	Croatia	India	0	0	0
1319	Hungary	India	0	0	0
1320	Indonesia	India	0	0	0
1321	India	India	0	0	0
1322	Iran	India	7230427.858	1	7230427.858
1323	Iraq	India	24104049.94	1	24104049.94
1324	Israel	India	3682967.983	1	3682967.983
1325	Jordan	India	1956721.892	1	1956721.892
1326	Kazakhstan	India	1888954.293	0	0
1327	Kyrgyzstan	India	44060.528	0	0
1328	Cambodia	India	238549.626	0	0
1329	Kuwait	India	11040967.37	1	11040967.37
1330	Laos	India	37284.137	0	0
1331	Lebanon	India	257177.898	0	0
1332	Sri Lanka	India	4824160.837	1	4824160.837
1333	Lithuania	India	340487.105	0	0
1334	Latvia	India	255444.846	0	0
1335	Moldova	India	36058.491	0	0
1336	Maldives	India	232154.86	1	232154.86
1337	North Macedonia	India	81373.296	0	0
1338	Myanmar	India	1208779.381	0	0
1339	Montenegro	India	21726.554	0	0
1340	Mongolia	India	38393.022	0	0
1341	Malaysia	India	16252346.13	0	0
1342	Nepal	India	7758296.411	1	7758296.411
1343	Oman	India	5361627.811	1	5361627.811
1344	Pakistan	India	1071674.563	0	0
1345	Philippines	India	2427952.374	0	0
1346	Poland	India	2877615.253	0	0
1347	Palestine	India	69314.484	0	0
1348	Qatar	India	11027505.77	1	11027505.77
1349	Romania	India	715575.159	0	0
1350	Russia	India	10148461.02	0	0
1351	Saudi Arabia	India	33194045.53	1	33194045.53
1352	Serbia	India	180715.004	0	0
1353	Singapore	India	21199193.92	1	21199193.92
1354	Slovakia	India	377667.969	0	0
1355	Slovenia	India	586721.37	0	0
1356	Syria	India	175183.955	0	0
1357	Thailand	India	11277985.52	0	0
1358	Tajikistan	India	24906.725	0	0
1359	Turkmenistan	India	41001.961	0	0
1360	Timor-Leste	India	0	0	0
1361	Turkey	India	8876883.149	0	0
1362	Ukraine	India	2833148.734	0	0
1363	Uzbekistan	India	411498.009	0	0
1364	Viet Nam	India	11963141.13	0	0
1365	Yemen	India	197786.9	0	0
1366	Afghanistan	Iran	0	0	0
1367	Albania	Iran	0	0	0
1368	United Arab Emirates	Iran	0	0	0
1369	Armenia	Iran	0	0	0
1370	Azerbaijan	Iran	0	0	0
1371	Bangladesh	Iran	0	0	0
1372	Bulgaria	Iran	0	0	0
1373	Bahrain	Iran	0	0	0
1374	Bosnia and Herzegovina	Iran	0	0	0
1375	Belarus	Iran	0	0	0
1376	Brunei	Iran	0	0	0
1377	Bhutan	Iran	0	0	0
1378	China	Iran	0	0	0
1379	Czech	Iran	0	0	0
1380	Egypt	Iran	0	0	0
1381	Estonia	Iran	0	0	0
1382	Georgia	Iran	0	0	0
1383	Croatia	Iran	0	0	0
1384	Hungary	Iran	0	0	0
1385	Indonesia	Iran	0	0	0
1386	India	Iran	0	0	0
1387	Iran	Iran	0	0	0
1388	Iraq	Iran	0	0	0
1389	Israel	Iran	0	0	0
1390	Jordan	Iran	46694.675	0	0
1391	Kazakhstan	Iran	380313.653	0	0
1392	Kyrgyzstan	Iran	32954.103	0	0
1393	Cambodia	Iran	83.331	-1	-83.331
1394	Kuwait	Iran	230427.671	0	0
1395	Laos	Iran	2.411	-1	-2.411
1396	Lebanon	Iran	0	0	0
1397	Sri Lanka	Iran	120062.531	0	0
1398	Lithuania	Iran	5233.074	-1	-5233.074
1399	Latvia	Iran	1702.858	-1	-1702.858
1400	Moldova	Iran	1795.831	-1	-1795.831
1401	Maldives	Iran	0	0	0
1402	North Macedonia	Iran	12402.233	0	0
1403	Myanmar	Iran	43635.9	0	0
1404	Montenegro	Iran	540.376	-1	-540.376
1405	Mongolia	Iran	21443.821	0	0
1406	Malaysia	Iran	475250.165	0	0
1407	Nepal	Iran	0	0	0
1408	Oman	Iran	0	0	0
1409	Pakistan	Iran	536143.6	0	0
1410	Philippines	Iran	71955.36	0	0
1411	Poland	Iran	66923.868	0	0
1412	Palestine	Iran	0	0	0
1413	Qatar	Iran	215842.267	0	0
1414	Romania	Iran	42697.788	0	0
1415	Russia	Iran	2102727.202	0	0
1416	Saudi Arabia	Iran	104.459	-1	-104.459
1417	Serbia	Iran	38698.696	0	0
1418	Singapore	Iran	31553.446	0	0
1419	Slovakia	Iran	10000.558	-1	-10000.558
1420	Slovenia	Iran	59530.607	0	0
1421	Syria	Iran	0	0	0
1422	Thailand	Iran	422427.397	0	0
1423	Tajikistan	Iran	0	0	0
1424	Turkmenistan	Iran	0	0	0
1425	Timor-Leste	Iran	0	0	0
1426	Turkey	Iran	6337710.264	1	6337710.264
1427	Ukraine	Iran	263683.599	0	0
1428	Uzbekistan	Iran	411620.628	0	0
1429	Viet Nam	Iran	0	0	0
1430	Yemen	Iran	2697.049	0	0
1431	Afghanistan	Iraq	0	0	0
1432	Albania	Iraq	0	0	0
1433	United Arab Emirates	Iraq	0	0	0
1434	Armenia	Iraq	0	0	0
1435	Azerbaijan	Iraq	0	0	0
1436	Bangladesh	Iraq	0	0	0
1437	Bulgaria	Iraq	0	0	0
1438	Bahrain	Iraq	0	0	0
1439	Bosnia and Herzegovina	Iraq	0	0	0
1440	Belarus	Iraq	0	0	0
1441	Brunei	Iraq	0	0	0
1442	Bhutan	Iraq	0	0	0
1443	China	Iraq	0	0	0
1444	Czech	Iraq	0	0	0
1445	Egypt	Iraq	0	0	0
1446	Estonia	Iraq	0	0	0
1447	Georgia	Iraq	0	0	0
1448	Croatia	Iraq	0	0	0
1449	Hungary	Iraq	0	0	0
1450	Indonesia	Iraq	0	0	0
1451	India	Iraq	0	0	0
1452	Iran	Iraq	0	0	0
1453	Iraq	Iraq	0	0	0
1454	Israel	Iraq	0	0	0
1455	Jordan	Iraq	663664.998	0	0
1456	Kazakhstan	Iraq	2410.121	-1	-2410.121
1457	Kyrgyzstan	Iraq	3861.838	0	0
1458	Cambodia	Iraq	35.286	-1	-35.286
1459	Kuwait	Iraq	124877.614	0	0
1460	Laos	Iraq	0	0	0
1461	Lebanon	Iraq	0	0	0
1462	Sri Lanka	Iraq	173761.708	0	0
1463	Lithuania	Iraq	5578.844	-1	-5578.844
1464	Latvia	Iraq	3769.442	-1	-3769.442
1465	Moldova	Iraq	8082.229	0	0
1466	Maldives	Iraq	0	0	0
1467	North Macedonia	Iraq	5811.9	0	0
1468	Myanmar	Iraq	7527.661	-1	-7527.661
1469	Montenegro	Iraq	3.689	-1	-3.689
1470	Mongolia	Iraq	0	0	0
1471	Malaysia	Iraq	425988.077	0	0
1472	Nepal	Iraq	0	0	0
1473	Oman	Iraq	0	0	0
1474	Pakistan	Iraq	53261.685	0	0
1475	Philippines	Iraq	26740.626	-1	-26740.626
1476	Poland	Iraq	165451.595	0	0
1477	Palestine	Iraq	975.561	-1	-975.561
1478	Qatar	Iraq	164095.9	0	0
1479	Romania	Iraq	303930.872	0	0
1480	Russia	Iraq	264412.81	0	0
1481	Saudi Arabia	Iraq	683166.33	0	0
1482	Serbia	Iraq	470600.758	0	0
1483	Singapore	Iraq	4028339.511	0	0
1484	Slovakia	Iraq	4026.217	-1	-4026.217
1485	Slovenia	Iraq	16572.691	0	0
1486	Syria	Iraq	0	0	0
1487	Thailand	Iraq	268783.005	0	0
1488	Tajikistan	Iraq	0	0	0
1489	Turkmenistan	Iraq	0	0	0
1490	Timor-Leste	Iraq	0	0	0
1491	Turkey	Iraq	10500846.54	1	10500846.54
1492	Ukraine	Iraq	584423.947	0	0
1493	Uzbekistan	Iraq	22863.012	0	0
1494	Viet Nam	Iraq	382021.025	0	0
1495	Yemen	Iraq	262.805	-1	-262.805
1496	Afghanistan	Israel	0	0	0
1497	Albania	Israel	0	0	0
1498	United Arab Emirates	Israel	0	0	0
1499	Armenia	Israel	0	0	0
1500	Azerbaijan	Israel	0	0	0
1501	Bangladesh	Israel	0	0	0
1502	Bulgaria	Israel	0	0	0
1503	Bahrain	Israel	0	0	0
1504	Bosnia and Herzegovina	Israel	0	0	0
1505	Belarus	Israel	0	0	0
1506	Brunei	Israel	0	0	0
1507	Bhutan	Israel	0	0	0
1508	China	Israel	0	0	0
1509	Czech	Israel	0	0	0
1510	Egypt	Israel	0	0	0
1511	Estonia	Israel	0	0	0
1512	Georgia	Israel	0	0	0
1513	Croatia	Israel	0	0	0
1514	Hungary	Israel	0	0	0
1515	Indonesia	Israel	0	0	0
1516	India	Israel	0	0	0
1517	Iran	Israel	0	0	0
1518	Iraq	Israel	0	0	0
1519	Israel	Israel	0	0	0
1520	Jordan	Israel	111587.394	0	0
1521	Kazakhstan	Israel	74461.497	0	0
1522	Kyrgyzstan	Israel	3304.648	0	0
1523	Cambodia	Israel	60808.804	0	0
1524	Kuwait	Israel	0	0	0
1525	Laos	Israel	475.452	-1	-475.452
1526	Lebanon	Israel	0	0	0
1527	Sri Lanka	Israel	202399.319	0	0
1528	Lithuania	Israel	120493.447	0	0
1529	Latvia	Israel	58079.272	0	0
1530	Moldova	Israel	16141.504	0	0
1531	Maldives	Israel	21	-1	-21
1532	North Macedonia	Israel	16530.546	0	0
1533	Myanmar	Israel	18185.989	0	0
1534	Montenegro	Israel	2361.374	0	0
1535	Mongolia	Israel	1753.428	-1	-1753.428
1536	Malaysia	Israel	290435.652	0	0
1537	Nepal	Israel	3762	-1	-3762
1538	Oman	Israel	0	0	0
1539	Pakistan	Israel	29180	0	0
1540	Philippines	Israel	394839.808	0	0
1541	Poland	Israel	1201788.731	0	0
1542	Palestine	Israel	3636222.747	1	3636222.747
1543	Qatar	Israel	0	0	0
1544	Romania	Israel	573358.333	0	0
1545	Russia	Israel	3063012.148	1	3063012.148
1546	Saudi Arabia	Israel	0	0	0
1547	Serbia	Israel	87440.566	0	0
1548	Singapore	Israel	1129188.782	0	0
1549	Slovakia	Israel	336802.608	0	0
1550	Slovenia	Israel	297896.181	0	0
1551	Syria	Israel	0	0	0
1552	Thailand	Israel	1294461.76	0	0
1553	Tajikistan	Israel	0	0	0
1554	Turkmenistan	Israel	2160	-1	-2160
1555	Timor-Leste	Israel	0	0	0
1556	Turkey	Israel	5587481.001	1	5587481.001
1557	Ukraine	Israel	901205.191	0	0
1558	Uzbekistan	Israel	30668.38	0	0
1559	Viet Nam	Israel	1364727.576	0	0
1560	Yemen	Israel	0	0	0
1561	Afghanistan	Jordan	0	0	0
1562	Albania	Jordan	0	0	0
1563	United Arab Emirates	Jordan	0	0	0
1564	Armenia	Jordan	0	0	0
1565	Azerbaijan	Jordan	0	0	0
1566	Bangladesh	Jordan	0	0	0
1567	Bulgaria	Jordan	0	0	0
1568	Bahrain	Jordan	0	0	0
1569	Bosnia and Herzegovina	Jordan	0	0	0
1570	Belarus	Jordan	0	0	0
1571	Brunei	Jordan	0	0	0
1572	Bhutan	Jordan	0	0	0
1573	China	Jordan	0	0	0
1574	Czech	Jordan	0	0	0
1575	Egypt	Jordan	0	0	0
1576	Estonia	Jordan	0	0	0
1577	Georgia	Jordan	0	0	0
1578	Croatia	Jordan	0	0	0
1579	Hungary	Jordan	0	0	0
1580	Indonesia	Jordan	0	0	0
1581	India	Jordan	0	0	0
1582	Iran	Jordan	0	0	0
1583	Iraq	Jordan	0	0	0
1584	Israel	Jordan	0	0	0
1585	Jordan	Jordan	0	0	0
1586	Kazakhstan	Jordan	762.271	-1	-762.271
1587	Kyrgyzstan	Jordan	5210.511	0	0
1588	Cambodia	Jordan	2588.594	-1	-2588.594
1589	Kuwait	Jordan	240823.152	0	0
1590	Laos	Jordan	19.213	-1	-19.213
1591	Lebanon	Jordan	170046.596	0	0
1592	Sri Lanka	Jordan	36442.009	0	0
1593	Lithuania	Jordan	2248.989	-1	-2248.989
1594	Latvia	Jordan	2427.908	-1	-2427.908
1595	Moldova	Jordan	1817.717	-1	-1817.717
1596	Maldives	Jordan	260.879	-1	-260.879
1597	North Macedonia	Jordan	541.556	-1	-541.556
1598	Myanmar	Jordan	3632.936	-1	-3632.936
1599	Montenegro	Jordan	100.048	-1	-100.048
1600	Mongolia	Jordan	110.17	-1	-110.17
1601	Malaysia	Jordan	157351.765	0	0
1602	Nepal	Jordan	415.956	-1	-415.956
1603	Oman	Jordan	95533.436	0	0
1604	Pakistan	Jordan	58461.414	0	0
1605	Philippines	Jordan	12779.7	0	0
1606	Poland	Jordan	131725.054	0	0
1607	Palestine	Jordan	341553.369	0	0
1608	Qatar	Jordan	163326.617	0	0
1609	Romania	Jordan	318373.667	0	0
1610	Russia	Jordan	259812.81	0	0
1611	Saudi Arabia	Jordan	4037080.574	1	4037080.574
1612	Serbia	Jordan	4719.77	-1	-4719.77
1613	Singapore	Jordan	149327.829	0	0
1614	Slovakia	Jordan	16204.279	0	0
1615	Slovenia	Jordan	7987.839	0	0
1616	Syria	Jordan	118111.92	0	0
1617	Thailand	Jordan	166185.962	0	0
1618	Tajikistan	Jordan	371.592	-1	-371.592
1619	Turkmenistan	Jordan	0	0	0
1620	Timor-Leste	Jordan	0	0	0
1621	Turkey	Jordan	929800.065	0	0
1622	Ukraine	Jordan	203552.764	0	0
1623	Uzbekistan	Jordan	1258.455	-1	-1258.455
1624	Viet Nam	Jordan	222548.888	0	0
1625	Yemen	Jordan	23356.285	0	0
1626	Afghanistan	Kazakhstan	0	0	0
1627	Albania	Kazakhstan	0	0	0
1628	United Arab Emirates	Kazakhstan	0	0	0
1629	Armenia	Kazakhstan	0	0	0
1630	Azerbaijan	Kazakhstan	0	0	0
1631	Bangladesh	Kazakhstan	0	0	0
1632	Bulgaria	Kazakhstan	0	0	0
1633	Bahrain	Kazakhstan	0	0	0
1634	Bosnia and Herzegovina	Kazakhstan	0	0	0
1635	Belarus	Kazakhstan	0	0	0
1636	Brunei	Kazakhstan	0	0	0
1637	Bhutan	Kazakhstan	0	0	0
1638	China	Kazakhstan	0	0	0
1639	Czech	Kazakhstan	0	0	0
1640	Egypt	Kazakhstan	0	0	0
1641	Estonia	Kazakhstan	0	0	0
1642	Georgia	Kazakhstan	0	0	0
1643	Croatia	Kazakhstan	0	0	0
1644	Hungary	Kazakhstan	0	0	0
1645	Indonesia	Kazakhstan	0	0	0
1646	India	Kazakhstan	0	0	0
1647	Iran	Kazakhstan	0	0	0
1648	Iraq	Kazakhstan	0	0	0
1649	Israel	Kazakhstan	0	0	0
1650	Jordan	Kazakhstan	0	0	0
1651	Kazakhstan	Kazakhstan	0	0	0
1652	Kyrgyzstan	Kazakhstan	900955.293	1	900955.293
1653	Cambodia	Kazakhstan	7255.63	-1	-7255.63
1654	Kuwait	Kazakhstan	695.168	-1	-695.168
1655	Laos	Kazakhstan	928.396	-1	-928.396
1656	Lebanon	Kazakhstan	7408.154	0	0
1657	Sri Lanka	Kazakhstan	9243.304	0	0
1658	Lithuania	Kazakhstan	855762.196	0	0
1659	Latvia	Kazakhstan	48437.09	0	0
1660	Moldova	Kazakhstan	21012.146	0	0
1661	Maldives	Kazakhstan	0	0	0
1662	North Macedonia	Kazakhstan	4105.829	0	0
1663	Myanmar	Kazakhstan	3614.746	-1	-3614.746
1664	Montenegro	Kazakhstan	237.682	-1	-237.682
1665	Mongolia	Kazakhstan	30846.123	0	0
1666	Malaysia	Kazakhstan	104700.415	0	0
1667	Nepal	Kazakhstan	18.653	-1	-18.653
1668	Oman	Kazakhstan	472.647	-1	-472.647
1669	Pakistan	Kazakhstan	25903.525	0	0
1670	Philippines	Kazakhstan	14645.623	-1	-14645.623
1671	Poland	Kazakhstan	1798052.481	0	0
1672	Palestine	Kazakhstan	106.801	-1	-106.801
1673	Qatar	Kazakhstan	97.155	-1	-97.155
1674	Romania	Kazakhstan	1965072.601	0	0
1675	Russia	Kazakhstan	19504742.8	1	19504742.8
1676	Saudi Arabia	Kazakhstan	20881.415	-1	-20881.415
1677	Serbia	Kazakhstan	21518.178	0	0
1678	Singapore	Kazakhstan	243560.894	0	0
1679	Slovakia	Kazakhstan	90092.324	0	0
1680	Slovenia	Kazakhstan	121337.129	0	0
1681	Syria	Kazakhstan	3.146	-1	-3.146
1682	Thailand	Kazakhstan	137834.195	0	0
1683	Tajikistan	Kazakhstan	755816.752	1	755816.752
1684	Turkmenistan	Kazakhstan	145920.637	0	0
1685	Timor-Leste	Kazakhstan	0	0	0
1686	Turkey	Kazakhstan	2187136.257	0	0
1687	Ukraine	Kazakhstan	829272.562	0	0
1688	Uzbekistan	Kazakhstan	2663377.153	1	2663377.153
1689	Viet Nam	Kazakhstan	332757.127	0	0
1690	Yemen	Kazakhstan	0	0	0
1691	Afghanistan	Kyrgyzstan	0	0	0
1692	Albania	Kyrgyzstan	0	0	0
1693	United Arab Emirates	Kyrgyzstan	0	0	0
1694	Armenia	Kyrgyzstan	0	0	0
1695	Azerbaijan	Kyrgyzstan	0	0	0
1696	Bangladesh	Kyrgyzstan	0	0	0
1697	Bulgaria	Kyrgyzstan	0	0	0
1698	Bahrain	Kyrgyzstan	0	0	0
1699	Bosnia and Herzegovina	Kyrgyzstan	0	0	0
1700	Belarus	Kyrgyzstan	0	0	0
1701	Brunei	Kyrgyzstan	0	0	0
1702	Bhutan	Kyrgyzstan	0	0	0
1703	China	Kyrgyzstan	0	0	0
1704	Czech	Kyrgyzstan	0	0	0
1705	Egypt	Kyrgyzstan	0	0	0
1706	Estonia	Kyrgyzstan	0	0	0
1707	Georgia	Kyrgyzstan	0	0	0
1708	Croatia	Kyrgyzstan	0	0	0
1709	Hungary	Kyrgyzstan	0	0	0
1710	Indonesia	Kyrgyzstan	0	0	0
1711	India	Kyrgyzstan	0	0	0
1712	Iran	Kyrgyzstan	0	0	0
1713	Iraq	Kyrgyzstan	0	0	0
1714	Israel	Kyrgyzstan	0	0	0
1715	Jordan	Kyrgyzstan	0	0	0
1716	Kazakhstan	Kyrgyzstan	0	0	0
1717	Kyrgyzstan	Kyrgyzstan	0	0	0
1718	Cambodia	Kyrgyzstan	674.436	-1	-674.436
1719	Kuwait	Kyrgyzstan	271.183	-1	-271.183
1720	Laos	Kyrgyzstan	39.277	-1	-39.277
1721	Lebanon	Kyrgyzstan	2.738	-1	-2.738
1722	Sri Lanka	Kyrgyzstan	1360.784	-1	-1360.784
1723	Lithuania	Kyrgyzstan	108053.903	0	0
1724	Latvia	Kyrgyzstan	7108.229	0	0
1725	Moldova	Kyrgyzstan	1788.568	-1	-1788.568
1726	Maldives	Kyrgyzstan	0.001	-1	-0.001
1727	North Macedonia	Kyrgyzstan	3184.022	0	0
1728	Myanmar	Kyrgyzstan	439.94	-1	-439.94
1729	Montenegro	Kyrgyzstan	996.146	0	0
1730	Mongolia	Kyrgyzstan	354.677	-1	-354.677
1731	Malaysia	Kyrgyzstan	4350.444	0	0
1732	Nepal	Kyrgyzstan	13.117	-1	-13.117
1733	Oman	Kyrgyzstan	30.824	-1	-30.824
1734	Pakistan	Kyrgyzstan	5431.223	0	0
1735	Philippines	Kyrgyzstan	830.575	-1	-830.575
1736	Poland	Kyrgyzstan	26374.868	0	0
1737	Palestine	Kyrgyzstan	0	0	0
1738	Qatar	Kyrgyzstan	64.587	-1	-64.587
1739	Romania	Kyrgyzstan	3985.729	0	0
1740	Russia	Kyrgyzstan	1726113.443	1	1726113.443
1741	Saudi Arabia	Kyrgyzstan	2954.698	0	0
1742	Serbia	Kyrgyzstan	9122.947	0	0
1743	Singapore	Kyrgyzstan	1260.648	-1	-1260.648
1744	Slovakia	Kyrgyzstan	2415.86	0	0
1745	Slovenia	Kyrgyzstan	11768.176	0	0
1746	Syria	Kyrgyzstan	2218.51	-1	-2218.51
1747	Thailand	Kyrgyzstan	4236.748	0	0
1748	Tajikistan	Kyrgyzstan	67766.049	0	0
1749	Turkmenistan	Kyrgyzstan	8096.612	0	0
1750	Timor-Leste	Kyrgyzstan	0	0	0
1751	Turkey	Kyrgyzstan	299530.135	0	0
1752	Ukraine	Kyrgyzstan	50480.29	0	0
1753	Uzbekistan	Kyrgyzstan	324567.286	0	0
1754	Viet Nam	Kyrgyzstan	7214.385	0	0
1755	Yemen	Kyrgyzstan	0	0	0
1756	Afghanistan	Cambodia	0	0	0
1757	Albania	Cambodia	0	0	0
1758	United Arab Emirates	Cambodia	0	0	0
1759	Armenia	Cambodia	0	0	0
1760	Azerbaijan	Cambodia	0	0	0
1761	Bangladesh	Cambodia	0	0	0
1762	Bulgaria	Cambodia	0	0	0
1763	Bahrain	Cambodia	0	0	0
1764	Bosnia and Herzegovina	Cambodia	0	0	0
1765	Belarus	Cambodia	0	0	0
1766	Brunei	Cambodia	0	0	0
1767	Bhutan	Cambodia	0	0	0
1768	China	Cambodia	0	0	0
1769	Czech	Cambodia	0	0	0
1770	Egypt	Cambodia	0	0	0
1771	Estonia	Cambodia	0	0	0
1772	Georgia	Cambodia	0	0	0
1773	Croatia	Cambodia	0	0	0
1774	Hungary	Cambodia	0	0	0
1775	Indonesia	Cambodia	0	0	0
1776	India	Cambodia	0	0	0
1777	Iran	Cambodia	0	0	0
1778	Iraq	Cambodia	0	0	0
1779	Israel	Cambodia	0	0	0
1780	Jordan	Cambodia	0	0	0
1781	Kazakhstan	Cambodia	0	0	0
1782	Kyrgyzstan	Cambodia	0	0	0
1783	Cambodia	Cambodia	0	0	0
1784	Kuwait	Cambodia	27926.84	0	0
1785	Laos	Cambodia	7932.404	0	0
1786	Lebanon	Cambodia	515.547	-1	-515.547
1787	Sri Lanka	Cambodia	5520.587	-1	-5520.587
1788	Lithuania	Cambodia	2245.395	-1	-2245.395
1789	Latvia	Cambodia	140.159	-1	-140.159
1790	Moldova	Cambodia	1192.963	-1	-1192.963
1791	Maldives	Cambodia	44.033	-1	-44.033
1792	North Macedonia	Cambodia	3993.251	0	0
1793	Myanmar	Cambodia	12873.085	0	0
1794	Montenegro	Cambodia	1677.367	0	0
1795	Mongolia	Cambodia	1301.567	-1	-1301.567
1796	Malaysia	Cambodia	748760.893	0	0
1797	Nepal	Cambodia	36.606	-1	-36.606
1798	Oman	Cambodia	889.881	-1	-889.881
1799	Pakistan	Cambodia	40812.695	0	0
1800	Philippines	Cambodia	122262.426	0	0
1801	Poland	Cambodia	338147.506	0	0
1802	Palestine	Cambodia	399.091	-1	-399.091
1803	Qatar	Cambodia	20933.712	0	0
1804	Romania	Cambodia	4776.68	-1	-4776.68
1805	Russia	Cambodia	233121.192	0	0
1806	Saudi Arabia	Cambodia	105754.533	0	0
1807	Serbia	Cambodia	18169.766	0	0
1808	Singapore	Cambodia	717944.358	0	0
1809	Slovakia	Cambodia	59669.981	0	0
1810	Slovenia	Cambodia	32671.483	0	0
1811	Syria	Cambodia	39.706	-1	-39.706
1812	Thailand	Cambodia	3842886.829	1	3842886.829
1813	Tajikistan	Cambodia	0	0	0
1814	Turkmenistan	Cambodia	210.055	-1	-210.055
1815	Timor-Leste	Cambodia	4.739	-1	-4.739
1816	Turkey	Cambodia	89018.987	0	0
1817	Ukraine	Cambodia	26941.234	0	0
1818	Uzbekistan	Cambodia	55.431	-1	-55.431
1819	Viet Nam	Cambodia	3627231.24	1	3627231.24
1820	Yemen	Cambodia	2.55	-1	-2.55
1821	Afghanistan	Kuwait	0	0	0
1822	Albania	Kuwait	0	0	0
1823	United Arab Emirates	Kuwait	0	0	0
1824	Armenia	Kuwait	0	0	0
1825	Azerbaijan	Kuwait	0	0	0
1826	Bangladesh	Kuwait	0	0	0
1827	Bulgaria	Kuwait	0	0	0
1828	Bahrain	Kuwait	0	0	0
1829	Bosnia and Herzegovina	Kuwait	0	0	0
1830	Belarus	Kuwait	0	0	0
1831	Brunei	Kuwait	0	0	0
1832	Bhutan	Kuwait	0	0	0
1833	China	Kuwait	0	0	0
1834	Czech	Kuwait	0	0	0
1835	Egypt	Kuwait	0	0	0
1836	Estonia	Kuwait	0	0	0
1837	Georgia	Kuwait	0	0	0
1838	Croatia	Kuwait	0	0	0
1839	Hungary	Kuwait	0	0	0
1840	Indonesia	Kuwait	0	0	0
1841	India	Kuwait	0	0	0
1842	Iran	Kuwait	0	0	0
1843	Iraq	Kuwait	0	0	0
1844	Israel	Kuwait	0	0	0
1845	Jordan	Kuwait	0	0	0
1846	Kazakhstan	Kuwait	0	0	0
1847	Kyrgyzstan	Kuwait	0	0	0
1848	Cambodia	Kuwait	0	0	0
1849	Kuwait	Kuwait	0	0	0
1850	Laos	Kuwait	4270.962	-1	-4270.962
1851	Lebanon	Kuwait	256341.845	0	0
1852	Sri Lanka	Kuwait	62196.707	0	0
1853	Lithuania	Kuwait	13338.734	0	0
1854	Latvia	Kuwait	18514.557	0	0
1855	Moldova	Kuwait	2975.085	0	0
1856	Maldives	Kuwait	57.437	-1	-57.437
1857	North Macedonia	Kuwait	3135.211	0	0
1858	Myanmar	Kuwait	15163.406	0	0
1859	Montenegro	Kuwait	65.413	-1	-65.413
1860	Mongolia	Kuwait	40.775	-1	-40.775
1861	Malaysia	Kuwait	463060.17	0	0
1862	Nepal	Kuwait	1358.778	-1	-1358.778
1863	Oman	Kuwait	399066.406	0	0
1864	Pakistan	Kuwait	1436743.25	0	0
1865	Philippines	Kuwait	861642.958	0	0
1866	Poland	Kuwait	188122.096	0	0
1867	Palestine	Kuwait	7346.141	0	0
1868	Qatar	Kuwait	344130.893	0	0
1869	Romania	Kuwait	90775.457	0	0
1870	Russia	Kuwait	149758.152	0	0
1871	Saudi Arabia	Kuwait	2594210.64	0	0
1872	Serbia	Kuwait	249.382	-1	-249.382
1873	Singapore	Kuwait	2301058.164	0	0
1874	Slovakia	Kuwait	107289.064	0	0
1875	Slovenia	Kuwait	20382.744	0	0
1876	Syria	Kuwait	37141.094	0	0
1877	Thailand	Kuwait	1288357.07	0	0
1878	Tajikistan	Kuwait	7.858	-1	-7.858
1879	Turkmenistan	Kuwait	6.087	-1	-6.087
1880	Timor-Leste	Kuwait	40.569	-1	-40.569
1881	Turkey	Kuwait	795426.655	0	0
1882	Ukraine	Kuwait	60230.667	0	0
1883	Uzbekistan	Kuwait	144.94	-1	-144.94
1884	Viet Nam	Kuwait	4036201.99	1	4036201.99
1885	Yemen	Kuwait	9216.136	0	0
1886	Afghanistan	Laos	0	0	0
1887	Albania	Laos	0	0	0
1888	United Arab Emirates	Laos	0	0	0
1889	Armenia	Laos	0	0	0
1890	Azerbaijan	Laos	0	0	0
1891	Bangladesh	Laos	0	0	0
1892	Bulgaria	Laos	0	0	0
1893	Bahrain	Laos	0	0	0
1894	Bosnia and Herzegovina	Laos	0	0	0
1895	Belarus	Laos	0	0	0
1896	Brunei	Laos	0	0	0
1897	Bhutan	Laos	0	0	0
1898	China	Laos	0	0	0
1899	Czech	Laos	0	0	0
1900	Egypt	Laos	0	0	0
1901	Estonia	Laos	0	0	0
1902	Georgia	Laos	0	0	0
1903	Croatia	Laos	0	0	0
1904	Hungary	Laos	0	0	0
1905	Indonesia	Laos	0	0	0
1906	India	Laos	0	0	0
1907	Iran	Laos	0	0	0
1908	Iraq	Laos	0	0	0
1909	Israel	Laos	0	0	0
1910	Jordan	Laos	0	0	0
1911	Kazakhstan	Laos	0	0	0
1912	Kyrgyzstan	Laos	0	0	0
1913	Cambodia	Laos	0	0	0
1914	Kuwait	Laos	0	0	0
1915	Laos	Laos	0	0	0
1916	Lebanon	Laos	0	0	0
1917	Sri Lanka	Laos	47.886	-1	-47.886
1918	Lithuania	Laos	153.04	-1	-153.04
1919	Latvia	Laos	18.731	-1	-18.731
1920	Moldova	Laos	359.703	-1	-359.703
1921	Maldives	Laos	422.053	-1	-422.053
1922	North Macedonia	Laos	29.501	-1	-29.501
1923	Myanmar	Laos	3988.656	-1	-3988.656
1924	Montenegro	Laos	35.717	-1	-35.717
1925	Mongolia	Laos	184.068	-1	-184.068
1926	Malaysia	Laos	32924.691	0	0
1927	Nepal	Laos	13.291	-1	-13.291
1928	Oman	Laos	28.032	-1	-28.032
1929	Pakistan	Laos	3919.139	-1	-3919.139
1930	Philippines	Laos	8398.581	0	0
1931	Poland	Laos	18275.968	0	0
1932	Palestine	Laos	0	0	0
1933	Qatar	Laos	111.524	-1	-111.524
1934	Romania	Laos	334.16	-1	-334.16
1935	Russia	Laos	24876.236	0	0
1936	Saudi Arabia	Laos	7397.673	0	0
1937	Serbia	Laos	855.792	-1	-855.792
1938	Singapore	Laos	96298.824	0	0
1939	Slovakia	Laos	864.927	-1	-864.927
1940	Slovenia	Laos	826.748	-1	-826.748
1941	Syria	Laos	0	0	0
1942	Thailand	Laos	5234757.269	1	5234757.269
1943	Tajikistan	Laos	0.642	-1	-0.642
1944	Turkmenistan	Laos	0	0	0
1945	Timor-Leste	Laos	3.5	-1	-3.5
1946	Turkey	Laos	8257.366	0	0
1947	Ukraine	Laos	1543.707	-1	-1543.707
1948	Uzbekistan	Laos	0	0	0
1949	Viet Nam	Laos	914325.018	1	914325.018
1950	Yemen	Laos	0	0	0
1951	Afghanistan	Lebanon	0	0	0
1952	Albania	Lebanon	0	0	0
1953	United Arab Emirates	Lebanon	0	0	0
1954	Armenia	Lebanon	0	0	0
1955	Azerbaijan	Lebanon	0	0	0
1956	Bangladesh	Lebanon	0	0	0
1957	Bulgaria	Lebanon	0	0	0
1958	Bahrain	Lebanon	0	0	0
1959	Bosnia and Herzegovina	Lebanon	0	0	0
1960	Belarus	Lebanon	0	0	0
1961	Brunei	Lebanon	0	0	0
1962	Bhutan	Lebanon	0	0	0
1963	China	Lebanon	0	0	0
1964	Czech	Lebanon	0	0	0
1965	Egypt	Lebanon	0	0	0
1966	Estonia	Lebanon	0	0	0
1967	Georgia	Lebanon	0	0	0
1968	Croatia	Lebanon	0	0	0
1969	Hungary	Lebanon	0	0	0
1970	Indonesia	Lebanon	0	0	0
1971	India	Lebanon	0	0	0
1972	Iran	Lebanon	0	0	0
1973	Iraq	Lebanon	0	0	0
1974	Israel	Lebanon	0	0	0
1975	Jordan	Lebanon	0	0	0
1976	Kazakhstan	Lebanon	0	0	0
1977	Kyrgyzstan	Lebanon	0	0	0
1978	Cambodia	Lebanon	0	0	0
1979	Kuwait	Lebanon	0	0	0
1980	Laos	Lebanon	0	0	0
1981	Lebanon	Lebanon	0	0	0
1982	Sri Lanka	Lebanon	24261.74	0	0
1983	Lithuania	Lebanon	4859.353	0	0
1984	Latvia	Lebanon	4216.74	0	0
1985	Moldova	Lebanon	14714.146	0	0
1986	Maldives	Lebanon	0	0	0
1987	North Macedonia	Lebanon	1814.222	-1	-1814.222
1988	Myanmar	Lebanon	2519.421	-1	-2519.421
1989	Montenegro	Lebanon	45.002	-1	-45.002
1990	Mongolia	Lebanon	379.632	-1	-379.632
1991	Malaysia	Lebanon	60506.544	0	0
1992	Nepal	Lebanon	0	0	0
1993	Oman	Lebanon	0	0	0
1994	Pakistan	Lebanon	23264.755	0	0
1995	Philippines	Lebanon	3988.83	0	0
1996	Poland	Lebanon	92417.147	0	0
1997	Palestine	Lebanon	355.453	-1	-355.453
1998	Qatar	Lebanon	161003.936	0	0
1999	Romania	Lebanon	2916.662	-1	-2916.662
[truncated: 2,226 more rows]
